# Supplementary material for: Identification of the RSX interactome in a marsupial shows functional coherence with the Xist interactome during X inactivation
Source: Genome Biol. 2024 May 23;25:134. doi: 10.1186/s13059-024-03280-0 (PMC11112854; doi:10.1186/s13059-024-03280-0)
Supplement: Supplementary file 1 — Additional file 1: Table of reagents, resources and oligonucleotides. [file 13059_2024_3280_MOESM1_ESM.xls]

## Sheet: 1
Additional file 1
ChIRP reagents and buffers
Dulbecco's Phosphate Buffered Saline (PBS)		Sigma-Aldrich D8662
Pierce™ 16% Formaldehyde (w/v), Methanol-free		ThermoFisher Scientific 28908
Roche cOmplete™, EDTA-free Protease Inhibitor Cocktail		Sigma-Aldrich 11873580001
Dynabeads™ M-280 Streptavadin beads (Invitrogen)		ThermoFisher Scientific 11205D, 11206D
NP40 buffer: 150 mM NaCl, 50 mM Tris (pH 8.0), 1% (v/v) NP-40 (ThermoFisher Scientific), distilled water
RIPA buffer: 50 mM Tris-HC1 (pH7.4), 1% (v/v) NP-40 (ThermoFisher Scientific), 0.5% (w/v) sodium deoxycholate, 1% (v/v) SDS, 150 mM NaCl, 2 mM EDTA, distilled water
Binding+Wash buffer (2X)	10 mM Tris-HCl (pH 7.5), 1.0 mM EDTA, 2 M NaCl
Solution A	DEPC-treated 0.1 M NaOH, DEPC-treated 0.05 M NaCl
Solution B	DEPC-treated 0.1 M NaCl
Elution buffer	10 mM Tris-HCl (pH 6.0), 1 mM EDTA, 2.0 M NaCl)
Laemmli buffer	Bio-Rad 1610737
Coomassie Blue	Sigma-Aldrich G1041
Tris/Glycine/SDS (TGS) Buffer	Bio-Rad 1610732EDU
RIP-qPCR antibodies
Target	Abcam reference
Pcaf	ab12188
Hdac2-62	ab12169
Dmnt3A	ab13888
Suz12	ab17518
H3K9me3	ab8898
H3K27me3	ab6002
Ctcf	ab70303
Mbd4	ab12187
Sfpq	ab38148
Ezh2	ab3748
Mecp2	ab50005
Mbd2+3	ab45027
Rabbit Anti-mouse Igg	ab46540
Mouse Igg2a	ab18413
Cell culture
Dubecco’s Modified Eagle Medium (DMEM) (Gibco™)	ThermoFisher Scientific	11995065
Newborn Calf Serum (Gibco™)	ThermoFisher Scientific	16010159
AmnioMAX-C100 (Gibco™)	ThermoFisher Scientific	17001074, 12556015
Trypsin-EDTA (0.25% w/v) (Gibco™)	ThermoFisher Scientific	25200056
shRNA cloning and RNAi knockdown
KpnI-HF	New England BioLabs	R3142S
CutSmart® buffer	New England BioLabs	B7204
BglII	New England BioLabs	R0144S
NEB buffer 3.1	New England BioLabs	B7203S
T4 Polynucleotide Kinase	New England BioLabs	M0201S
Antarctic Phosphatase	New England BioLabs	M0289S
T4 DNA Ligase	New England BioLabs	M0202S
QIAquick® PCR Purification Kit	QIAGEN	28104
Taq 2x Mastermix	New England BioLabs	M0270
SOC medium	ThermoFisher Scientific	15544034
Lipofectamine® 3000	ThermoFisher Scientific	L3000015
Opti-MEM medium	ThermoFisher Scientific	31985062
Luria Broth	0.5% (w/v) yeast extract, 1% (w/v) NaCl, 1% (w/v) tryptone), Mill-Q water
Transformation buffer	60 mM CaCl2, 10 mM PIPES at pH 7.0, 15% v/v glycerol
RNA extraction and RNA FISH
TRIzol® reagent (Invitrogen)	ThermoFisher Scientific	15596026
RNase-free DNase set	QIAGEN	79254
Rneasy spin column kit	QIAGEN	74034
Ultra-Pure DEPC-treated water	ThermoFisher Scientific	10813012
SuperscriptTM IV First-Strand Synthesis System	ThermoFisher Scientific	18091050
KAPA SYBRâ FAST qPCR Kit Mastermix (2X) Universal	Sigma-Aldrich	KK4601
Dnase1	Roche	104159
DNA Polymerase 1	ThermoFisher Scientific	EP0041
Fluorescent dUTP(Orange 552)	Enzo Life Science	ENZ-42842
Fluorescent dUTP (Green 496)	Enzo Life Science	ENZ-42831
Mini Quick Spin G-50 sephadex columns	Roche	11814419001
Formamide	UNILAB
Paraformaldehyde 16%, EM Grade, aqueous	Emgrid Australia	15710
Saline Sodium Citrate (SSC) 20x	ThermoFisher Scientific	AM9770
ProlongTM Diamond AntiFade Mountant with DAPI	ThermoFisher Scientific	P36962
RNA FISH buffers
Nick translation buffer (10x)	0.5 M Tris-HCl, 50 mM MgCl2, 0.5 mg/mL nuclease-free BSA (Roche #711454), pH 7.8
Hybridisation buffer	4x Saline Sodium Citrate buffer (ThermoFisher Scientific #AM9770), Dextran sulfate 40% w/v, 2 mg/ml bovine serum albumin, 10mM vanadyl ribonucleoside complex, DEPC-treated water
Cytoskeletal buffer	NaCl 100 mM, sucrose 300 mM, MgCl2 3 mM, PIPES (pH6.8) 10 mM, 2 mM vanadyl ribonucleoside complex, 0.5% (v/v) Triton X-100
Paraformaldehyde (4% stock)	4% (w/v) paraformaldehyde, 1x PBS, 2% (v/v) 1M NaOH, pH 7.4 (adjusted with 1 M HCl)
Rsx oligonucleotide ChIRP probes
>Rsx 1_9432_5	GTCCCTTCTTCCTGCCATCTG
>Rsx 1_9432_8	GTCCTTTCTTCCCGTCTCCTG
>Rsx 9533_19500_10 #repeat	GTCCCTTCTTCCTGCCATCA
>Rsx 9533_19500_1	CCCTCATTCCCTCTCACCCA
>Rsx 19501_24061_1	GGGTGTTGGTTTCTCTTCTT
>Rsx 19501_24061_5	TGATTGACTCCCAGATGCCA
>Rsx 19501_24061_10	AGCCACTTGTATCCCGCAA
RT-qPCR primers (acquired from Integrated DNA Technologies)
p008	5’AAGGTCGGGCAGGAAGAG3’ (forward)
p080	5’CGCCACTGTGCTGGATATCT3’ (reverse)
RNAi target sequence (acquired from Integrated DNA Technologies)
HNRNPK	5’-GCATTTGAGGTGTAGTGAA-3’
CKAP4	5’-GCAGACCAAATGTCTATAA-3’
Gene-specific primers (acquired from Integrated DNA Technologies)
HNRNPK (fwd)	5’-CGAGAGAACACTCAGACAACTATC-3’
HNRNPK (rev)	5’-CTCCACAACTCTATCAGGCTTC-3’
CKAP4 (fwd)	5’-GTCATGCACAAGTTGCAGTC-3’
CKAP4 (rev)	5’-CTCCGTCAGCTCTTGCTTAT-3’
ChIRP oligonucleotide probe design		RNAi cloning template
