# Supplementary material for: Identification of the RSX interactome in a marsupial shows functional coherence with the Xist interactome during X inactivation
Source: Genome Biol. 2024 May 23;25:134. doi: 10.1186/s13059-024-03280-0 (PMC11112854; doi:10.1186/s13059-024-03280-0)
Supplement: Supplementary file 2 — Additional file 2: Tab 1. RSX and Xist interactomes. Tab 2. ChIRP-MS results. [file 13059_2024_3280_MOESM2_ESM.xls]

## Sheet: 1.RSX_Xist_Interactome_proteins
GeneID	Ensembl_id _97	UniProt	Rsx	Xist_Chu	Xist_Minajigi	Xist_McHugh	Xist_Pintacuda	Xist_Bousard	XIST_Hendrickson	Interactome
ANP32A	ENSMODG00000009359	F7BTD7	+	--	--	--	--	--	--	R			Study:	Model:	Approach:
ALYREF	ENSMODG00000003030	F6Q1W2	+	+	--	--	--	+	--	R_X			Xist_Chu	Male mouse embryonic stem cell line (ESC) with dox-inducible Xist transgene on chr 11	ChIRP
ANP32B	ENSMODG00000003261	F6T049	+	--	--	--	--	--	--	R			Xist_Minajigi	Female mouse embryonic fibroblast cell line, tetraploid, immortalized	ChIRP
ARPC5L	ENSMODG00000019755	F6WN64	+	--	--	--	--	--	--	R			Xist_McHugh	Male mouse ESC line, Xist expression from endogenous locus under dox-inducible promoter	ChIRP
ATP5F1A	ENSMODG00000003241	F6THT5	+	--	--	--	--	--	--	R			Xist_Pintacuda	Male mouse ESC line (hybrid) nuclear extracts, in vitro transcribed Xist constructs	ChIRP - Xist repeats A and B only
C1QBP	ENSMODG00000024530	F6ZVX5	+	--	--	--	--	--	--	R			Xist_Bousard	Male mouse ESC line, Xist expression from endogenous locus under dox-inducible promoter	ChIRP
CALM3	ENSMODG00000009222	A0A5F8GXZ9	+	--	--	--	--	--	--	R			XIST_Hendrickson	Female human lymphoblast (cancer) cell line (K-562)	fRIP-seq (formaldehyde cross-linked RNA immunoprecipitation, RNA seq)
CAPRIN1	ENSMODG00000009867	A0A5F8G6E4	+	--	--	--	--	--	--	R
CBX3	ENSMODG00000000572	A0A5F8G2S9	+	--	--	--	--	--	--	R			Notes:
CCDC12	ENSMODG00000013967	A0A5F8GSF7	+	--	--	--	--	--	--	R			**	denotes RSX-interacting proteins identified in the RIP-qPCR, but not in the ChIRP
CIRBP	ENSMODG00000005290	F7E6M5	+	--	--	--	--	--	--	R
CKAP4	ENSMODG00000001917	F6W137	+	--	--	--	--	--	--	R
CNBP	ENSMODG00000008362	F7EJM5	+	--	--	--	--	--	--	R
COL5A1	ENSMODG00000013206	F7EWE9	+	--	--	--	--	--	--	R
COL5A2	ENSMODG00000011359	F6SPW3	+	--	--	--	--	--	--	R
COPB2	ENSMODG00000018599	F7BQ26	+	--	--	--	--	--	--	R
CRIP1	ENSMODG00000014633	F6YPC9	+	--	--	--	--	--	--	R
CWC15	ENSMODG00000000169	F6XA31	+	--	--	--	--	--	--	R
DAZAP1	ENSMODG00000005157	F7EPU9	+	--	--	--	--	+	--	R_X
DEK	ENSMODG00000011291	F6WZ70	+	--	--	--	--	--	--	R
DES	ENSMODG00000015180	F7BWE5	+	--	--	--	--	--	--	R
EBNA1BP2	ENSMODG00000011412	A0A5F8GDT6	+	--	--	--	--	--	--	R
EIF4H	ENSMODG00000013851	A0A5F8GZ04	+	--	--	--	--	--	--	R
EIF5A	ENSMODG00000006652	F7G3Z4	+	--	--	--	--	--	--	R
ERH	ENSMODG00000010274	F6VPB7	+	+	+	--	--	+	--	R_X
EZH2**	ENSMODG00000001852	F7AIG6	+	--	--	--	--	--	+	R_X
FIP1L1	ENSMODG00000020654	F7E5Y1	+	--	--	--	--	--	--	R
FLNA	ENSMODG00000008710	A0A5F8GAD9	+	--	--	--	--	--	--	R
FUBP1	ENSMODG00000020804	A0A5F8GF27	+	--	--	--	+	--	--	R_X
FUBP3	ENSMODG00000012105	F7FUE5	+	+	+	--	+	--	--	R_X
FUS	ENSMODG00000001889	F6WGL5	+	+	--	--	+	--	--	R_X
G3BP1	ENSMODG00000008993	F7BQA5	+	--	--	--	--	+	--	R_X
GPC1	ENSMODG00000013473	F7FML1	+	--	--	--	--	--	--	R
H1-10	ENSMODG00000008155	F7ELD7	+	--	--	--	--	--	--	R
H1-3	ENSMODG00000023582	F7C8C0	+	--	--	--	--	--	--	R
H2BC4	ENSMODG00000029743	K7E461	+	--	--	--	--	--	--	R
H4C9	ENSMODG00000003838	F7EBQ9	+	--	--	--	--	--	--	R
HDAC2**	ENSMODG00000017860	F6YIM6	+	--	--	--	--	--	--	R
HDGF	ENSMODG00000028036	K7E0C5	+	--	--	--	--	--	--	R
HMGB1	ENSMODG00000009238	F7EDR8	+	+	--	--	--	--	--	R_X
HMGB2	ENSMODG00000003527	F7GBV0	+	--	--	--	--	--	--	R
HMGN3	ENSMODG00000023941	F7F882	+	--	--	--	--	--	--	R
HMGN4	ENSMODG00000024476	F7GFJ8	+	--	--	--	--	--	--	R
HNRNPA0	ENSMODG00000014720	F6ZD92	+	+	+	--	--	+	--	R_X
HNRNPA1	ENSMODG00000006291	F7CAG1	+	+	--	--	--	--	--	R_X
HNRNPA2B1	ENSMODG00000000603	F6TBC0	+	+	+	--	--	+	--	R_X
HNRNPA3	ENSMODG00000019803	H9H7H1	+	+	+	--	--	--	--	R_X
HNRNPAB	ENSMODG00000004217	A0A5F8G9E0	+	+	+	--	+	+	--	R_X
HNRNPC	ENSMODG00000006606	A0A5F8GVE6	+	+	--	+	--	+	--	R_X
HNRNPD	ENSMODG00000011898	A0A5F8G2V2	+	+	+	--	--	+	--	R_X
HNRNPDL	ENSMODG00000011916	F7E028	+	+	--	--	+	+	--	R_X
HNRNPH1	ENSMODG00000009436	A0A5F8GFR1	+	--	--	--	--	+	--	R_X
HNRNPK	ENSMODG00000008402	A0A5F8GCK3	+	+	+	--	+	+	--	R_X
HNRNPM	ENSMODG00000003801	A0A5F8GK45	+	+	+	+	+	+	--	R_X
HNRNPR	ENSMODG00000016144	A0A5F8HGK4	+	+	+	--	--	--	--	R_X
HNRNPU	ENSMODG00000006515	F7E3Z9	+	+	+	+	--	+	+	R_X
JUP	ENSMODG00000014681	F7DNP7	+	--	--	--	--	--	--	R
KHDRBS1	ENSMODG00000017551	A0A5F8H501	+	+	+	--	--	+	--	R_X
KHSRP	ENSMODG00000001952	F6VJN4	+	+	+	--	+	--	--	R_X
LAD1	ENSMODG00000000386	A0A5F8H2B7	+	--	--	--	--	--	--	R
LGALS1	ENSMODG00000000457	F6US49	+	--	--	--	--	--	--	R
LMNA	ENSMODG00000016946	F6V6C6	+	--	--	--	--	--	--	R
LSM6	ENSMODG00000000526	F6Y5B2	+	--	--	--	--	--	--	R
LUC7L	ENSMODG00000016644	F7GGT7	+	--	--	--	--	--	--	R
LUC7L2	ENSMODG00000013748	F6X7K6	+	--	--	--	+	--	--	R_X
LUC7L3	ENSMODG00000012711	A0A5F8G3K6	+	--	--	--	+	--	--	R_X
LUZP1	ENSMODG00000016143	F7D7F7	+	--	--	--	--	--	--	R
MAP7D1	ENSMODG00000017844	F6Z8B9	+	--	--	--	--	--	--	R
MAP7D3	ENSMODG00000028900	A0A5F8H8M5	+	--	--	--	--	--	--	R
MBD4**	ENSMODG00000006399	F6WF74	+	--	--	--	--	--	--	R
MECP2**	ENSMODG00000011643	F6TJ54	+	--	--	--	--	--	--	R
MELTF	ENSMODG00000020511	H9H969	+	--	--	--	--	--	--	R
MOCS1	ENSMODG00000013107	F7BN00	+	--	--	--	--	--	--	R
NES	ENSMODG00000016807	F7FVH6	+	--	--	--	--	--	--	R
NIFK	ENSMODG00000000152	F6XSZ6	+	--	--	--	--	--	--	R
NONO	ENSMODG00000004445	F6RSW7	+	+	--	--	--	+	--	R_X
PABPN1	ENSMODG00000004535	A0A5F8HG85	+	--	--	--	--	+	--	R_X
PPIA	ENSMODG00000016089	F7FZ45	+	--	--	--	--	--	--	R
PPP1R18	ENSMODG00000015878	F7B459	+	--	--	--	--	--	--	R
PPP2CA	ENSMODG00000014168	F6U7A6	+	--	--	--	--	+	--	R_X
PRDX1	ENSMODG00000002382	F7F024	+	--	--	--	--	--	--	R
PRRC2A	ENSMODG00000015695	A0A5F8HBB7	+	--	--	--	--	--	--	R
PRRC2C	ENSMODG00000003772	A0A5F8GC39	+	--	--	--	--	--	--	R
PTBP1	ENSMODG00000006302	F7BRN9	+	+	+	+	+	--	--	R_X
QKI	ENSMODG00000006434	A0A5F8H5C0	+	--	+	--	--	--	--	R_X
RAMAC	ENSMODG00000019373	F6WSP2	+	--	--	--	--	--	--	R
RBM8A	ENSMODG00000018752	F7EF23	+	--	--	--	+	+	--	R_X
RBMS1	ENSMODG00000005250	A0A5F8H879	+	--	--	--	+	--	--	R_X
RBMX	ENSMODG00000014054	F7GH32	+	--	--	--	--	--	--	R
RNPS1	ENSMODG00000015891	F7B375	+	--	--	--	--	+	--	R_X
RPA3	ENSMODG00000017594	H9H737	+	--	--	--	--	--	--	R
RPL19	ENSMODG00000012693	A0A5F8GQ08	+	--	--	--	+	--	--	R_X
RPL31	ENSMODG00000001704	A0A5F8HC10	+	--	--	--	--	--	--	R
RPL36	ENSMODG00000001275	F7CIW1	+	--	--	--	--	--	--	R
RPS12	ENSMODG00000017520	F7EIJ4	+	--	--	--	--	--	--	R
RPS15	ENSMODG00000005119	F7F5T3	+	--	--	--	--	--	--	R
RPS18	ENSMODG00000014210	F6TQC9	+	--	--	--	+	--	--	R_X
RPS19	ENSMODG00000010067	K7E5H0	+	--	--	--	--	--	--	R
RPS24	ENSMODG00000025091	F6V8C1	+	--	--	--	--	--	--	R
RPS29	ENSMODG00000024853	F7AXD9	+	--	--	--	--	--	--	R
RPS3A	ENSMODG00000000969	F7ESW0	+	--	--	--	--	+	--	R_X
RTRAF	ENSMODG00000013211	A0A5F8GVW8	+	--	--	--	--	+	--	R_X
S100A11	ENSMODG00000018920	F7GK08	+	--	--	--	--	--	--	R
SCAF11	ENSMODG00000018525	F7GL53	+	--	--	--	--	--	--	R
SERF2	ENSMODG00000017751	F7E532	+	--	--	--	--	--	--	R
SET	ENSMODG00000006342	A0A5F8HA29	+	--	--	--	--	--	--	R
SF1	ENSMODG00000029407	K7DZ88	+	--	--	--	+	+	--	R_X
SF3B2	ENSMODG00000008490	F7G448	+	--	--	--	+	--	--	R_X
SF3B5	ENSMODG00000023291	F6VTC6	+	--	--	--	--	--	--	R
SFPQ	ENSMODG00000017937	A0A5F8GPT0	+	+	--	--	--	+	--	R_X
SLTM	ENSMODG00000008794	F6QVI9	+	+	--	--	--	+	--	R_X
SNRPA	ENSMODG00000007912	F7GII6	+	--	--	--	--	+	--	R_X
SNRPB	ENSMODG00000013926	A0A5F8GNM1	+	--	+	--	+	--	--	R_X
SNRPB2	ENSMODG00000005392	F6SJ33	+	--	--	--	--	--	--	R
SNRPC	ENSMODG00000025263	F7ARS3	+	--	--	--	+	--	--	R_X
SNRPD2	ENSMODG00000021539	F7DZR8	+	--	+	--	+	--	--	R_X
SNU13	ENSMODG00000016592	H9H704	+	--	--	--	--	--	--	R
SRRM2	ENSMODG00000016533	A0A5F8HES1	+	--	--	--	+	+	--	R_X
SRSF10	ENSMODG00000013020	F7BP58	+	+	--	--	--	+	--	R_X
SRSF2	ENSMODG00000001575	F7BX00	+	+	--	--	+	+	--	R_X
SRSF3	ENSMODG00000013539	A0A5F8H2A4	+	+	--	--	+	--	--	R_X
SRSF9	ENSMODG00000003146	F6WU16	+	+	+	--	+	+	--	R_X
SSB	ENSMODG00000008227	F6ZY45	+	+	--	--	+	--	--	R_X
SSBP1	ENSMODG00000013601	F6VVL1	+	--	--	--	--	--	--	R
SUB1	ENSMODG00000020410	F7BZC8	+	--	--	--	--	--	--	R
SYNCRIP	ENSMODG00000018345	A0A5F8G264	+	+	--	--	--	+	--	R_X
TIAL1	ENSMODG00000008865	A0A5F8G5U1	+	--	--	--	--	--	--	R
TMEM43	ENSMODG00000007313	F7EXZ1	+	--	--	--	--	--	--	R
TNNC1	ENSMODG00000011449	F6W199	+	--	--	--	--	--	--	R
TRA2A	ENSMODG00000000807	F6SRR9	+	--	+	--	--	--	--	R_X
TRIP12	ENSMODG00000021224	F6U191	+	--	--	--	--	--	--	R
U2AF1	ENSMODG00000029158	K7DZQ1	+	--	--	--	--	--	--	R
U2AF1L4	ENSMODG00000014003	F6VQW3	+	--	--	--	--	--	--	R
YBX1	ENSMODG00000017214	F6WXU2	+	--	--	--	+	+	--	R_X
YBX3	ENSMODG00000018248	F6PG06	+	--	--	--	--	+	--	R_X
ABCE1			--	--	--	--	--	+	--	X
ACAD9			--	--	--	--	--	+	--	X
ACADM			--	--	+	--	--	--	--	X
ACADS			--	--	+	--	--	--	--	X
ACADVL			--	--	+	--	--	--	--	X
ACAT1			--	--	+	--	--	--	--	X
ACLY			--	--	--	--	--	+	--	X
ACOT7			--	--	--	--	--	+	--	X
ACSF2			--	--	+	--	--	+	--	X
ACSF3			--	--	--	--	--	+	--	X
ACTN4			--	--	--	--	--	+	--	X
AGO2			--	--	--	--	--	+	--	X
AK1			--	--	+	--	--	--	--	X
AK3			--	--	+	--	--	--	--	X
AKAP8			--	--	--	--	--	+	--	X
AKR7A2			--	--	--	--	--	+	--	X
ALDH2			--	--	+	--	--	--	--	X
ALDH6A1			--	--	--	--	--	+	--	X
ANXA2			--	--	--	--	+	--	--	X
API5			--	--	--	--	--	+	--	X
APOBEC3G			--	--	--	--	+	--	--	X
ARF1			--	--	--	--	--	+	--	X
BAG4			--	--	--	--	--	+	--	X
BAK1			--	--	+	--	--	--	--	X
BAZ1B			--	--	+	--	--	--	--	X
BCKDHA			--	--	+	--	--	+	--	X
BCLAF1			--	--	--	--	+	--	--	X
BGN			--	--	+	--	--	--	--	X
BPHL			--	--	--	--	--	+	--	X
BZW1			--	--	--	--	--	+	--	X
CAD			--	--	--	--	--	+	--	X
CAPZA2			--	--	--	--	--	+	--	X
CARS			--	--	--	--	--	+	--	X
CBX1			--	--	--	--	--	+	--	X
CCAR2			--	--	--	--	--	+	--	X
CCNK			--	--	--	--	+	--	--	X
CDK12			--	--	--	--	+	--	--	X
CDK4			--	--	+	--	--	--	--	X
CDK9			--	--	--	--	+	--	--	X
CDKN2A			--	--	+	--	--	--	--	X
CELF1			--	+	--	+	+	+	--	X
CELF2			--	--	+	--	--	--	--	X
CHD4			--	--	--	--	--	--	+	X
CIZ1			--	+	--	--	--	--	--	X
CLIC1			--	--	--	--	--	+	--	X
CLK3			--	--	+	--	--	--	--	X
CNOT1			--	--	--	--	--	+	--	X
CNOT9			--	--	--	--	--	+	--	X
COL12A1			--	--	+	--	--	--	--	X
COL1A1			--	--	+	--	--	--	--	X
COL1A2			--	--	+	--	--	--	--	X
COL6A2			--	--	+	--	--	--	--	X
COL6A3			--	--	+	--	--	--	--	X
COL7A1			--	--	--	--	--	+	--	X
COPE			--	--	--	--	--	+	--	X
CPNE5			--	--	--	--	+	--	--	X
CPSF1			--	--	--	--	--	+	--	X
CPSF4			--	--	+	--	--	--	--	X
CPSF6			--	--	--	--	--	+	--	X
CPT2			--	--	+	--	--	+	--	X
CSDE1			--	--	--	--	--	+	--	X
CSRP1			--	--	--	--	--	+	--	X
CSTF1			--	--	+	--	--	--	--	X
CYB5R3			--	--	+	--	--	--	--	X
DCAF13			--	--	+	--	--	--	--	X
DCLK1			--	--	+	--	--	--	--	X
DDX17			--	+	--	--	+	+	--	X
DDX21			--	--	--	--	+	--	--	X
DDX24			--	--	--	--	+	--	--	X
DDX39A			--	+	--	--	--	+	--	X
DDX39B			--	+	--	--	--	+	--	X
DDX3X			--	--	--	--	+	--	--	X
DDX5			--	+	--	--	+	+	--	X
DDX6			--	--	--	--	--	+	--	X
DHFR			--	--	+	--	--	--	--	X
DHX15			--	--	--	--	--	+	--	X
DHX9			--	+	+	--	--	--	--	X
DKC1			--	--	--	--	+	--	--	X
DNAJA3			--	--	--	--	--	+	--	X
DNAJC10			--	--	+	--	--	--	--	X
DNAJC7			--	--	--	--	--	+	--	X
DNMT1			--	--	+	--	--	--	--	X
DNMT3L			--	--	--	--	--	+	--	X
DSC1			--	--	--	--	+	--	--	X
DYNLL1			--	--	--	--	--	+	--	X
EARS2			--	--	--	--	--	+	--	X
EDC4			--	--	+	--	--	+	--	X
EFEMP2			--	--	+	--	--	--	--	X
EIF2A			--	--	+	--	--	--	--	X
EIF3A			--	--	--	--	--	+	--	X
EIF4A3			--	+	+	--	+	+	--	X
EIF4G2			--	--	--	--	--	+	--	X
ELAC2			--	--	--	--	--	+	--	X
ELAVL1			--	+	+	--	--	+	--	X
EPB41L2			--	--	+	--	--	--	--	X
ERBIN			--	--	+	--	--	+	--	X
ERCC1			--	--	--	--	--	+	--	X
ESD			--	--	--	--	--	+	--	X
ESRP1			--	--	--	--	--	+	--	X
ETF1			--	--	--	--	--	+	--	X
EWSR1			--	--	--	--	+	+	--	X
FARP1			--	--	+	--	--	--	--	X
FASTKD2			--	--	--	--	--	+	--	X
FAU			--	--	--	--	+	--	--	X
FBL			--	--	+	--	--	--	--	X
FBLN1			--	--	+	--	--	--	--	X
FDXR			--	--	+	--	--	--	--	X
FGB			--	--	+	--	--	--	--	X
FN1			--	--	+	--	--	--	--	X
FPGS			--	--	--	--	--	+	--	X
FXR2			--	--	--	--	+	--	--	X
GAR1			--	--	+	--	+	--	--	X
GART			--	--	--	--	--	+	--	X
GLIPR2			--	--	+	--	--	--	--	X
GNL3			--	--	+	--	--	--	--	X
GPI			--	--	--	--	--	+	--	X
GPX1			--	--	+	--	--	--	--	X
GPX4			--	--	+	--	--	--	--	X
GRPEL2			--	--	--	--	--	+	--	X
GSN			--	--	+	--	--	--	--	X
GSTZ1			--	--	+	--	--	--	--	X
GULP1			--	--	+	--	--	--	--	X
HADHB			--	--	+	--	--	--	--	X
HDLBP			--	--	--	--	--	+	--	X
HELLS			--	--	+	--	--	+	--	X
HIBADH			--	--	--	--	--	+	--	X
HMGCL			--	--	+	--	--	--	--	X
HNRNPF			--	--	+	--	--	+	--	X
HNRNPL			--	+	+	--	+	--	--	X
HNRNPLL			--	+	--	--	--	--	--	X
HNRNPUL1			--	--	--	--	+	+	--	X
HNRNPUL2			--	+	+	--	--	+	--	X
HOXA5			--	--	+	--	--	--	--	X
HSD17B12			--	--	+	--	--	--	--	X
HSPH1			--	--	--	--	--	+	--	X
IDH3A			--	--	--	--	--	+	--	X
IDH3B			--	--	+	--	--	--	--	X
IGF2BP1			--	+	--	--	--	--	--	X
IGF2BP3			--	+	--	--	--	+	--	X
IKBIP			--	--	+	--	--	--	--	X
ILF2			--	+	--	--	--	+	--	X
ILF3			--	+	--	--	--	+	--	X
ILK			--	--	+	--	--	--	--	X
IMMT			--	--	+	--	--	--	--	X
ISCA2			--	--	--	--	--	+	--	X
ITPR3			--	--	+	--	--	--	--	X
KANK2			--	--	+	--	--	--	--	X
KDM2A			--	--	+	--	--	--	--	X
KIF15			--	--	--	--	--	+	--	X
KIF23			--	--	+	--	--	--	--	X
KIF4A			--	--	+	--	--	--	--	X
KPNA2			--	--	+	--	--	--	--	X
L1TD1			--	+	--	--	+	--	--	X
L2HGDH			--	--	--	--	--	+	--	X
LARP7			--	--	+	--	+	--	--	X
LBR			--	--	+	+	--	--	--	X
LDHB			--	--	--	--	--	+	--	X
LETM1			--	--	--	--	--	+	--	X
LGALS8			--	--	+	--	--	--	--	X
LIN28A			--	+	--	--	+	--	--	X
LMNB1			--	--	+	--	--	--	--	X
LOX			--	--	+	--	--	--	--	X
LRP1			--	--	+	--	--	--	--	X
LRWD1			--	--	+	--	--	--	--	X
LSM14A			--	--	+	--	--	--	--	X
LSM4			--	--	--	--	+	--	--	X
LXN			--	--	+	--	--	--	--	X
LYPLAL1			--	--	--	--	--	+	--	X
MAD1L1			--	--	+	--	--	--	--	X
MAGOH			--	--	--	--	+	+	--	X
MAGOHB			--	--	+	--	--	--	--	X
MAOA			--	--	+	--	--	--	--	X
MAPK1			--	--	--	--	--	+	--	X
MARS			--	--	--	--	--	+	--	X
MATR3			--	+	--	--	+	+	--	X
MCAT			--	--	--	--	--	+	--	X
MCM3			--	--	--	--	--	+	--	X
MCM6			--	--	--	--	--	+	--	X
MCM7			--	--	--	--	--	+	--	X
MCU			--	--	+	--	--	--	--	X
MDN1			--	--	+	--	--	--	--	X
ME2			--	--	+	--	--	+	--	X
MEN1			--	--	+	--	--	--	--	X
METTL3			--	--	--	--	--	+	--	X
MIF			--	--	--	--	--	+	--	X
MME			--	--	+	--	--	--	--	X
MRPL39			--	--	--	--	--	+	--	X
MRPL46			--	--	+	--	--	--	--	X
MRPS11			--	--	+	--	--	--	--	X
MRPS23			--	--	+	--	--	--	--	X
MRPS36			--	--	--	--	--	+	--	X
MRPS7			--	--	+	--	--	--	--	X
MSH2			--	--	+	--	--	--	--	X
MSH6			--	--	--	--	--	+	--	X
MSI2			--	--	--	--	+	--	--	X
MTAP			--	--	--	--	--	+	--	X
MTO1			--	--	--	--	--	+	--	X
MYBBP1A			--	+	+	--	--	--	--	X
MYEF2			--	+	+	+	+	+	--	X
MYH1			--	--	+	--	--	--	--	X
MYO1D			--	--	+	--	--	--	--	X
MYOF			--	--	+	--	--	--	--	X
NAP1L1			--	--	--	--	--	+	--	X
NCBP1			--	--	--	--	--	+	--	X
NCOA5			--	--	+	--	--	+	--	X
NDUFAF7			--	--	--	--	--	+	--	X
NDUFS3			--	--	--	--	--	+	--	X
NDUFV1			--	--	--	--	--	+	--	X
NEDD4			--	--	+	--	--	--	--	X
NFIC			--	--	+	--	--	--	--	X
NHP2			--	--	+	--	--	--	--	X
NID2			--	--	+	--	--	--	--	X
NIP7			--	--	+	--	--	--	--	X
NMT1			--	--	--	--	--	+	--	X
NOP56			--	--	--	--	+	--	--	X
NPM1			--	--	+	--	--	+	--	X
NUDCD2			--	--	--	--	--	+	--	X
NUDT16L1			--	--	--	--	--	+	--	X
NUDT21			--	--	--	--	--	+	--	X
NUP133			--	--	+	--	--	--	--	X
NUP43			--	--	+	--	--	--	--	X
NUP88			--	--	+	--	--	--	--	X
NXF1			--	--	+	--	--	+	--	X
PABPC1			--	--	--	--	+	--	--	X
PAFAH1B1			--	--	--	--	--	+	--	X
PARP1			--	--	+	--	--	--	--	X
PC			--	--	+	--	--	+	--	X
PCBP1			--	--	--	--	+	--	--	X
PCBP2			--	--	+	--	+	--	--	X
PCGF3			--	--	--	--	--	+	--	X
PCGF5			--	+	--	--	--	+	--	X
PCOLCE			--	--	+	--	--	--	--	X
PDCD11			--	--	+	--	--	--	--	X
PDE12			--	--	--	--	--	+	--	X
PDK1			--	--	--	--	--	+	--	X
PDK3			--	--	+	--	--	--	--	X
PDLIM1			--	--	--	--	--	+	--	X
PFKP			--	--	--	--	--	+	--	X
PHF5A			--	--	+	--	--	--	--	X
PHIP			--	--	+	--	--	--	--	X
PITRM1			--	--	+	--	--	--	--	X
PLAA			--	--	--	--	--	+	--	X
PLRG1			--	--	+	--	--	--	--	X
PNN			--	--	--	--	--	+	--	X
PNO1			--	--	+	--	--	--	--	X
POLDIP3			--	+	--	--	+	+	--	X
POR			--	--	+	--	--	--	--	X
PPIG			--	--	--	--	+	--	--	X
PPP1CA			--	--	--	--	--	+	--	X
PRDX3			--	--	--	--	--	+	--	X
PRMT1			--	--	--	--	--	+	--	X
PRPF19			--	--	+	--	--	+	--	X
PRPF38A			--	--	+	--	--	--	--	X
PRPF8			--	--	+	--	--	--	--	X
PSPC1			--	--	--	--	--	+	--	X
PTBP2			--	+	+	--	--	--	--	X
PTBP3			--	--	+	--	--	+	--	X
PTPRS			--	--	+	--	--	--	--	X
PUF60			--	--	--	--	+	--	--	X
PUM1			--	--	--	--	+	--	--	X
PYCR2			--	--	+	--	--	--	--	X
RAB10			--	--	--	--	--	+	--	X
RAB9A			--	--	+	--	--	--	--	X
RACGAP1			--	--	+	--	--	--	--	X
RALY			--	+	+	+	--	+	--	X
RAN			--	--	--	--	--	+	--	X
RANBP2			--	--	+	--	--	--	--	X
RAVER1			--	--	+	--	--	+	--	X
RBBP6			--	--	+	--	--	--	--	X
RBBP7			--	--	+	--	--	--	--	X
RBFOX2			--	+	+	--	--	+	--	X
RBM10			--	--	--	--	+	--	--	X
RBM14			--	+	+	--	+	+	--	X
RBM15			--	+	+	+	+	+	--	X
RBM15B			--	--	+	--	--	--	--	X
RBM26			--	--	--	--	+	--	--	X
RBM27			--	--	--	--	+	--	--	X
RBM28			--	--	--	--	+	--	--	X
RBM3			--	+	+	--	--	+	--	X
RBM39			--	--	--	--	+	--	--	X
RBM4			--	+	--	--	--	--	--	X
RBMS2			--	--	+	--	--	--	--	X
RBMX2			--	--	--	--	+	--	--	X
RBMXL1			--	+	--	--	+	+	--	X
RBPMS2			--	--	--	--	--	+	--	X
RCC1			--	--	+	--	--	--	--	X
RCC2			--	--	--	--	--	+	--	X
RFC1			--	--	+	--	--	--	--	X
RFC2			--	--	+	--	--	--	--	X
RING1			--	--	+	--	--	--	--	X
RNF2			--	+	--	--	--	+	--	X
RNF20			--	+	--	--	--	+	--	X
RNF40			--	--	--	--	--	+	--	X
RNH1			--	--	+	--	--	--	--	X
RNMT			--	+	--	--	--	+	--	X
RPL10			--	--	--	--	+	--	--	X
RPL10A			--	--	--	--	+	+	--	X
RPL12			--	--	--	--	+	--	--	X
RPL13A			--	--	--	--	+	--	--	X
RPL14			--	--	--	--	+	--	--	X
RPL15			--	--	--	--	+	--	--	X
RPL17			--	--	--	--	+	--	--	X
RPL18A			--	--	--	--	+	--	--	X
RPL24			--	--	--	--	+	--	--	X
RPL26			--	--	--	--	+	--	--	X
RPL27			--	--	--	--	+	--	--	X
RPL3			--	--	--	--	+	--	--	X
RPL34			--	--	--	--	+	--	--	X
RPL35			--	--	--	--	+	--	--	X
RPL36A			--	--	--	--	+	--	--	X
RPL4			--	--	--	--	+	--	--	X
RPL6			--	--	--	--	+	+	--	X
RPL7			--	--	--	--	+	+	--	X
RPL7L1			--	--	+	--	--	--	--	X
RPL8			--	--	--	--	+	+	--	X
RPLP2			--	--	--	--	--	+	--	X
RPS10			--	--	--	--	--	+	--	X
RPS2			--	--	--	--	+	--	--	X
RPS20			--	--	--	--	--	+	--	X
RPS25			--	--	--	--	+	--	--	X
RPS26			--	--	--	--	+	--	--	X
RPS27A			--	--	--	--	--	+	--	X
RPS3			--	--	--	--	+	--	--	X
RPS6			--	--	--	--	+	+	--	X
RPS8			--	--	--	--	+	+	--	X
RPS9			--	--	--	--	+	--	--	X
RRP1B			--	--	+	--	+	--	--	X
RSL1D1			--	--	+	--	+	--	--	X
RSRC2			--	--	--	--	+	--	--	X
RTCB			--	--	--	--	--	+	--	X
RUVBL1			--	--	--	--	--	+	--	X
RYBP			--	+	--	--	--	+	--	X
S100A14			--	--	--	--	+	--	--	X
S100A16			--	--	--	--	+	--	--	X
SAFB			--	+	--	--	--	+	--	X
SAFB2			--	+	--	--	--	+	--	X
SAP18			--	+	--	--	--	+	--	X
SARNP			--	+	--	--	--	+	--	X
SDHB			--	--	--	--	--	+	--	X
SEC61A1			--	--	--	--	+	--	--	X
SENP3			--	--	+	--	--	--	--	X
SEPT2			--	--	--	--	--	+	--	X
SF3B1			--	--	--	--	+	--	--	X
SF3B3			--	--	--	--	--	+	--	X
SF3B4			--	--	+	--	+	--	--	X
SHMT2			--	--	--	--	--	+	--	X
SLC12A2			--	--	+	--	--	--	--	X
SLC2A3			--	--	--	--	+	--	--	X
SMC3			--	--	+	--	--	--	--	X
SMCHD1			--	--	+	--	--	--	--	X
SND1			--	--	--	--	--	+	--	X
SNRNP200			--	--	--	--	--	+	--	X
SNRNP40			--	--	+	--	--	--	--	X
SNRNP70			--	--	--	--	+	--	--	X
SNRPA1			--	--	--	--	--	+	--	X
SNRPD1			--	--	--	--	+	--	--	X
SNRPD3			--	--	+	--	+	+	--	X
SNTB2			--	--	+	--	--	--	--	X
SPEN			--	+	+	+	--	+	--	X
SPR			--	--	--	--	--	+	--	X
SQRDL			--	--	+	--	--	--	--	X
SREK1			--	--	--	--	+	--	--	X
SRRM1			--	--	--	--	+	--	--	X
SRRT			--	+	--	--	--	+	--	X
SRSF1			--	--	--	--	+	+	--	X
SRSF11			--	--	--	--	+	--	--	X
SRSF4			--	--	--	--	+	--	--	X
SRSF5			--	+	--	--	+	+	--	X
SRSF6			--	--	--	--	+	+	--	X
SRSF7			--	+	--	--	+	+	--	X
STARD9			--	--	--	--	--	+	--	X
STAT5A			--	--	+	--	--	--	--	X
STAU1			--	--	--	--	+	--	--	X
STT3B			--	--	+	--	--	--	--	X
SUCLG2			--	--	+	--	--	--	--	X
SUGT1			--	--	--	--	--	+	--	X
SUMO2			--	--	--	--	--	+	--	X
SUN2			--	--	+	--	--	--	--	X
SUPT5H			--	--	--	--	--	+	--	X
SUPV3L1			--	--	--	--	--	+	--	X
SUZ12			--	--	--	--	--	--	+	X
TAGLN2			--	--	--	--	--	+	--	X
TARDBP			--	+	+	--	+	+	--	X
TARS			--	--	--	--	--	+	--	X
TARS2			--	--	--	--	--	+	--	X
TCEA1			--	--	--	--	--	+	--	X
TEFM			--	--	--	--	--	+	--	X
TGM3			--	--	--	--	+	--	--	X
THBS1			--	--	+	--	--	--	--	X
THOC3			--	--	+	--	--	--	--	X
THRAP3			--	--	--	--	+	+	--	X
TIA1			--	--	--	--	--	+	--	X
TMPO			--	--	+	--	--	--	--	X
TNC			--	--	+	--	--	--	--	X
TNNT1			--	--	--	--	--	+	--	X
TNRC6A			--	--	--	--	--	+	--	X
TNS2			--	--	+	--	--	--	--	X
TOP2A			--	--	--	--	--	+	--	X
TP53			--	--	+	--	--	--	--	X
TRA2B			--	+	--	--	--	+	--	X
TRIM28			--	--	--	--	+	+	--	X
TRIM6			--	+	--	--	--	--	--	X
TRIM71			--	+	--	--	--	+	--	X
TRIP11			--	--	+	--	--	--	--	X
TRMT10C			--	--	--	--	--	+	--	X
TRNT1			--	--	--	--	--	+	--	X
TST			--	--	--	--	--	+	--	X
U2AF2			--	--	--	--	+	+	--	X
UGGT1			--	--	+	--	--	--	--	X
UHRF1			--	--	+	--	--	--	--	X
UPF1			--	--	--	--	--	+	--	X
UPP2			--	--	--	--	+	--	--	X
UTP15			--	--	+	--	--	--	--	X
UTP20			--	--	+	--	--	--	--	X
VAMP8			--	--	--	--	+	--	--	X
VARS			--	--	--	--	--	+	--	X
VARS2			--	--	--	--	--	+	--	X
VCP			--	--	--	--	--	+	--	X
VIRMA			--	--	--	--	--	+	--	X
VWA8			--	--	--	--	--	+	--	X
WAC			--	--	--	--	--	+	--	X
WAPL			--	--	+	--	--	--	--	X
WARS2			--	--	+	--	--	--	--	X
WDHD1			--	--	--	--	--	+	--	X
WDR3			--	--	+	--	--	--	--	X
WDR33			--	--	+	--	--	--	--	X
WTAP			--	+	--	--	--	+	--	X
XPO1			--	--	--	--	--	+	--	X
XPO5			--	--	+	--	--	--	--	X
XRN2			--	+	+	--	--	+	--	X
YTHDC1			--	+	--	--	--	+	--	X
YTHDF2			--	--	--	--	--	+	--	X
YWHAQ			--	--	--	--	--	+	--	X
ZC3H11A			--	--	--	--	--	+	--	X
ZC3H13			--	--	--	--	--	+	--	X
ZC3H18			--	--	--	--	+	+	--	X
ZC3HC1			--	--	+	--	--	--	--	X
ZFR			--	+	+	--	--	+	--	X
ZNF106			--	--	--	--	--	+	--	X
ZNF326			--	--	--	--	--	+	--	X
ZNF638			--	--	--	--	+	--	--	X

## Sheet: 2.RSX_mass_spectrometry_summary
EnsembleID_97	Gene	times_detected_pres.abs_PFA	log2FC_PFA_all_v_none	log2FC_PFA_O3_v_none	times_detected_pres.abs_native	log2FC_native_all_v_none	log2FC_native_all_v_scrambled	pvalue_native_all_v_none	p.adj_native_all_v_none	times_detected_pres.abs_UV	log2FC_UV_all_v_none	pvalue_UV_all_v_none		peptides.PFA.all	peptides.PFA.3	peptides.PFA.none	protein_PEP_score.PFA		peptides.native.2	peptides.native.3	peptides.native.4	peptides.native.5	peptides.native.6	peptides.native.7	peptides.native.all	peptides.native.none.1	peptides.native.none.2	peptides.native.none.3	peptides.native.scrambled	protein_PEP_score.native	LFQ.native_int.2	LFQ.native_int.3	LFQ.native_int.4	LFQ.native_int.5	LFQ.native_int.6	LFQ.native_int.7	LFQ.native_int.all	LFQ.native_int.none.1	LFQ.native_int.none.2	LFQ.native_int.none.3	LFQ.native_int.scrambled	LFQ.native_none_mean		peptides.UV.all.1	peptides.UV.all.2	peptides.UV.none.1	peptides.UV.none.2	protein.UV_PEP_score	LFQ.UV_int.all.1
ENSMODG00000000152	NIFK					2.02864	Inf	0.00304383	0.028409										7	4	8	7	4	7	7	1	1	8	0	19.308	774280	276270	588360	886240	814020	447390	718620	0	0	473210	0	157737
ENSMODG00000000169	CWC15	3
ENSMODG00000000386	LAD1	2
ENSMODG00000000457	LGALS1	3
ENSMODG00000000526	LSM6	3
ENSMODG00000000572	CBX3	3
ENSMODG00000000603	HNRNPA2B1	3
ENSMODG00000000807	TRA2A				3
ENSMODG00000000969	RPS3A					Inf	Inf	0.00270995	0.028409										4	1	4	4	3	4	4	0	1	1	0	24.282	397090	0	603850	264470	963360	531090	677010	0	0	0	0	0
ENSMODG00000001275	RPL36	2
ENSMODG00000001575	SRSF2		2.87955	3.56261										8	4	6	93.905
ENSMODG00000001704	RPL31	3
ENSMODG00000001889	FUS		3.73	4.52698							3.68102	0.0302153		8	9	3	97.463																											4	8	0	5	116.39	344580
ENSMODG00000001917	CKAP4					6.65494	6.03154	0.00525877	0.0315526										32	22	32	31	23	31	33	1	2	10	11	323.31	27086000	3900200	51423000	45542000	8289000	26248000	34194000	0	247950	588520	429530	278823
ENSMODG00000001952	KHSRP	3
ENSMODG00000002382	PRDX1	3
ENSMODG00000003030	ALYREF	4
ENSMODG00000003146	SRSF9	3
ENSMODG00000003241	ATP5F1A									1
ENSMODG00000003261	ANP32B	3
ENSMODG00000003527	HMGB2	3
ENSMODG00000003772	PRRC2C			1.95867											6	2	62.579
ENSMODG00000003801	HNRNPM	3
ENSMODG00000003838	H4C9		5.9959	6.0217										6	7	2	90.405
ENSMODG00000004217	HNRNPAB		3.12737			6.15335	0.568523	0.00438309	0.0303707					10		2	176.92		17	18	17	16	15	18	17	2	2	12	17	104.64	123900000	40241000	97527000	73328000	188100000	237510000	101300000	608160	1523000	3058500	83027000	1.72989e+06
ENSMODG00000004445	NONO	3			6	Inf	Inf	0.00410855	0.0303707										5	0	5	3	4	2	3	0	0	0	0	7.1401	340580	0	191850	107540	351310	125550	251000	0	0	0	0	0
ENSMODG00000004535	PABPN1				3
ENSMODG00000005119	RPS15				5
ENSMODG00000005157	DAZAP1				3
ENSMODG00000005250	RBMS1	3
ENSMODG00000005290	CIRBP	4
ENSMODG00000005392	SNRPB2	3
ENSMODG00000006291	HNRNPA1	2
ENSMODG00000006302	PTBP1	3
ENSMODG00000006342	SET	3
ENSMODG00000006434	QKI	3
ENSMODG00000006515	HNRNPU	4
ENSMODG00000006606	HNRNPC	3
ENSMODG00000006652	EIF5A	3
ENSMODG00000007313	TMEM43				2
ENSMODG00000007912	SNRPA	3
ENSMODG00000008155	H1-10			1.94607											3	3	49.493
ENSMODG00000008227	SSB	3
ENSMODG00000008362	CNBP		3.53737	3.12138										9	8	2	176.37
ENSMODG00000008402	HNRNPK	4				6.80376	2.42527	0.0154605	0.0480992										29	15	30	30	30	30	30	3	3	20	18	278.52	165220000	4301200	230520000	29034000	99366000	346210000	294490000	57312	435890	3991700	31095000	1.49497e+06
ENSMODG00000008490	SF3B2	3				1.76268	Inf	0.00470023	0.0303707										14	2	14	13	7	13	13	2	3	12	0	33.296	2544500	202630	2626900	2477000	1179900	2164200	1420500	150130	225730	1217500	0	531120
ENSMODG00000008710	FLNA	3
ENSMODG00000008794	SLTM					4.72497	2.26529	0.00119808	0.0180736										18	19	20	21	10	19	22	4	3	1	16	280.51	4303000	4399000	3236800	3913400	1095100	3408100	3781900	210980	180180	0	717250	130387
ENSMODG00000008865	TIAL1				3
ENSMODG00000008993	G3BP1	3
ENSMODG00000009222	CALM3	3
ENSMODG00000009238	HMGB1	3
ENSMODG00000009359	ANP32A	3
ENSMODG00000009436	HNRNPH1	2
ENSMODG00000009867	CAPRIN1					6.24629	0.630602	2.58881e-05	0.0021746										13	9	15	16	11	14	15	0	0	3	9	134.79	20381000	1848600	17488000	16519000	17508000	11595000	13975000	0	0	560680	9164000	186893
ENSMODG00000010067	RPS19	3
ENSMODG00000010274	ERH	4
ENSMODG00000011291	DEK	3
ENSMODG00000011359	COL5A2					Inf	Inf	0.00640958	0.0336503										2	1	2	3	0	2	3	1	1	0	1	14.245	71353	0	76630	70999	0	92322	76146	0	0	0	0	0
ENSMODG00000011412	EBNA1BP2					2.35596	Inf	0.0131864	0.0470397										7	3	7	7	3	7	7	1	1	4	0	16.699	1284100	189170	899790	324400	502500	747150	656430	0	0	385390	0	128463
ENSMODG00000011449	TNNC1	3
ENSMODG00000011898	HNRNPD		4.72581	3.12994										13	15	4	197.96
ENSMODG00000011916	HNRNPDL		2.23768	2.12264		5.68908	1.38348	0.0123378	0.0470397					7	10	4	162.67		16	13	16	15	13	16	16	1	2	13	14	211.71	49236000	18718000	113680000	110580000	9845600	142990000	79094000	0	137620	4216400	28700000	1451340
ENSMODG00000012105	FUBP3	3			3
ENSMODG00000012693	RPL19	3
ENSMODG00000012711	LUC7L3	3
ENSMODG00000013020	SRSF10	3
ENSMODG00000013107	MOCS1	2
ENSMODG00000013206	COL5A1				4
ENSMODG00000013211	RTRAF	2				3.24735	Inf	0.00295205	0.028409										6	0	6	6	4	5	6	0	0	3	0	47.717	1739600	0	1637200	1635800	2986500	1019100	1458000	0	0	472800	0	157600
ENSMODG00000013473	GPC1	3
ENSMODG00000013539	SRSF3		4.85307	4.88205										9	8	4	88.26
ENSMODG00000013601	SSBP1	4									5.56636	0.0157518																																4	9	0	8	323.31	3957500
ENSMODG00000013748	LUC7L2	4
ENSMODG00000013851	EIF4H	3
ENSMODG00000013903	[G3BP1 ortholog]					Inf	0.414722	0.0139952	0.0470397										12	0	13	13	10	12	12	0	0	0	8	10.862	242140	0	1078900	460340	959290	191880	791570	0	0	0	399100	0
ENSMODG00000013926	SNRPB	2
ENSMODG00000013967	CCDC12	3
ENSMODG00000014003	U2AF1L4	3				Inf	3.24296	0.0143708	0.0470397										4	1	4	4	2	4	4	0	0	1	3	25.995	728260	0	2735800	2599900	516810	1001100	2231600	0	0	0	148080	0
ENSMODG00000014054	RBMX	4
ENSMODG00000014168	PPP2CA	4
ENSMODG00000014210	RPS18	4
ENSMODG00000014633	CRIP1	3
ENSMODG00000014681	JUP									1
ENSMODG00000014720	HNRNPA0				2
ENSMODG00000015180	DES	3				Inf	Inf	0.00826663	0.0406988										7	5	8	8	6	7	8	5	4	5	5	8.4336	112700	0	172290	123560	0	165400	176710	0	0	0	0	0
ENSMODG00000015695	PRRC2A	3
ENSMODG00000015878	PPP1R18				2
ENSMODG00000015891	RNPS1	3
ENSMODG00000016089	PPIA	4
ENSMODG00000016143	LUZP1	3
ENSMODG00000016144	HNRNPR					2.21158	Inf	0.00872117	0.0406988										16	2	18	17	12	17	20	0	0	3	0	89.914	2230400	0	1830500	1120100	2855000	1160400	1348700	0	0	975710	0	325237
ENSMODG00000016533	SRRM2	3
ENSMODG00000016592	SNU13	3
ENSMODG00000016644	LUC7L	3
ENSMODG00000016807	NES	3
ENSMODG00000016946	LMNA	3
ENSMODG00000017214	YBX1		3.53839	4.34028										15	17	5	323.31
ENSMODG00000017520	RPS12	3
ENSMODG00000017551	KHDRBS1	2
ENSMODG00000017594	RPA3				5
ENSMODG00000017751	SERF2	3
ENSMODG00000017844	MAP7D1	2
ENSMODG00000017937	SFPQ	3
ENSMODG00000018248	YBX3					4.20839	0.851407	0.0107353	0.0429412										10	15	10	11	7	10	11	7	7	1	8	148.47	1356600	30613000	2818200	2820400	516240	3097300	2270300	551410	456870	0	3443600	336093
ENSMODG00000018345	SYNCRIP	3
ENSMODG00000018525	SCAF11	4
ENSMODG00000018599	COPB2				2
ENSMODG00000018752	RBM8A	4
ENSMODG00000018920	S100A11	2
ENSMODG00000019373	RAMAC	3
ENSMODG00000019755	ARPC5L				3
ENSMODG00000019803	HNRNPA3	3
ENSMODG00000020410	SUB1	4
ENSMODG00000020511	MELTF				2
ENSMODG00000020654	FIP1L1					Inf	0.196094	0.0103142	0.0429412										3	0	6	6	1	4	6	0	0	1	2	14.212	282940	0	337160	212770	0	220060	383380	0	0	0	179110	0
ENSMODG00000020804	FUBP1	3
ENSMODG00000021224	TRIP12	3
ENSMODG00000021539	SNRPD2	3
ENSMODG00000023291	SF3B5	3
ENSMODG00000023582	H1-3			2.16819											8	14	157.42
ENSMODG00000023941	HMGN3	4
ENSMODG00000024476	HMGN4	3
ENSMODG00000024530	C1QBP	3
ENSMODG00000024853	RPS29	3
ENSMODG00000025091	RPS24	2
ENSMODG00000025105	[HNRNPA1 family]				6
ENSMODG00000025263	SNRPC	3
ENSMODG00000028036	HDGF	3
ENSMODG00000028900	MAP7D3	2
ENSMODG00000029158	U2AF1					5.37571	3.33519	0.00446576	0.0303707										5	2	5	5	2	5	5	0	0	2	3	12.857	3740200	451150	1780200	3269200	1511800	3609800	5583900	0	0	205890	282340	68630
ENSMODG00000029407	SF1	3
ENSMODG00000029743	H2BC4		3.53495	2.26041										6	7	7	67.946
[truncated: 5 more columns]
