# Supplementary material for: Identification of the RSX interactome in a marsupial shows functional coherence with the Xist interactome during X inactivation
Source: Genome Biol. 2024 May 23;25:134. doi: 10.1186/s13059-024-03280-0 (PMC11112854; doi:10.1186/s13059-024-03280-0)
Supplement: Supplementary file 3 — Additional file 3: Tabs 1 - 3. GSEA analysis of combined interactomes network clusters 1 – 3, respectively. Column E (‘Genes’) lists the proteins in each enriched gene ontology term for the interactomes. Tab 4. GSEA terms enriched in all of combined interactomes network clusters 1-3. Tab 5. GSEA analysis of all proteins in each of RSX and Xist interactomes analysed separately (i.e., not combined) and including proteins with no predicted protein-protein interactions). Columns G and J (‘Genes.Rsx’ and ‘Genes.Xist’) list the interactome proteins underlying each enriched gene ontology term in the RSX and Xist interactomes, respectively. Tab 6. GSEA analysis of all proteins present in RSX interactome and absent from Xist interactome. Column E (‘Genes’) lists the interactome proteins in each enriched gene ontology term. [file 13059_2024_3280_MOESM3_ESM.xls]

## Sheet: 1.GSEA_combined_cluster1
GO.ID	Description	FDR	Gene.number	Genes	Term.size	Source
GO:0022626	cytosolic ribosome	4.09796e-73	48	ABCE1,RPL18A,RPL19,RPS12,RPL35,RPL8,RPS27A,NHP2,RPS3,RPL7L1,SNU13,EIF2A,RPL36A,RPL31,RPL24,RPL17,RPL34,RPL27,RPL10A,RPL10,RPL14,RPL6,RPL13A,RPL15,RPL36,RPL26,RPL12,RPL3,RPL7,RPS9,RPL4,RPS10,RPS15,RPS24,RPS18,RPS19,RPS6,RPS29,RPS2,RPS26,RPS8,RPS20,FAU,RPS3A,RPS25,ETF1,RPLP2,RSL1D1	117	GO:CC
GO:0044391	ribosomal subunit	1.06449e-68	52	RPL18A,RPL19,RPS12,MRPS7,RPL35,RPL8,RPS27A,NHP2,RPS3,RPL7L1,SNU13,EIF2A,RPL36A,RPL31,RPL24,RPL17,RPL34,RPL27,RPL10A,RPL10,RPL14,RPL6,RPL13A,RPL15,RPL36,RPL26,RPL12,RPL3,RPL7,RPS9,RPL4,RPS10,RPS15,RPS24,RPS18,RPS19,RPS6,RPS29,RPS2,RPS26,RPS8,RPS20,FAU,RPS3A,RPS25,MRPL46,RPLP2,NPM1,MRPS11,RSL1D1,MRPS23,MRPL39	192	GO:CC
GO:0002181	cytoplasmic translation	3.11404e-60	46	RPL18A,RPL19,RPS12,RPL35,RPL8,RPS27A,RPS3,RPL36A,RPL31,RPL24,RPL17,RPL34,RPL27,RPL10A,RPL10,RPL14,RPL6,RPL13A,RPL15,RPL36,RPL26,RPL12,RPL3,RPL7,RPS9,RPL4,RPS10,RPS15,RPS24,RPS18,RPS19,RPS6,RPS29,RPS2,RPS26,RPS8,RPS20,FAU,RPS3A,RPS25,EIF3A,ETF1,PABPC1,RPLP2,YBX3,CNBP	156	GO:BP
GO:0006412	translation	3.73164e-51	64	ABCE1,RPL18A,RPL19,RPS12,MRPS7,RPL35,MARS1,RPL8,RPS27A,RPS3,EIF2A,RPL36A,RPL31,RPL24,RPL17,RPL34,RPL27,RPL10A,RPL10,RPL14,RPL6,RPL13A,RPL15,RPL36,RPL26,RPL12,RPL3,RPL7,RPS9,RPL4,RPS10,RPS15,RPS24,RPS18,RPS19,RPS6,RPS29,RPS2,RPS26,RPS8,RPS20,FAU,RPS3A,RPS25,EIF3A,ETF1,MRPL46,PABPC1,C1QBP,RPLP2,EIF5A,NPM1,MRPS11,VARS,CARS1,VARS2,YBX3,CNBP,EIF4H,EIF4G2,EARS2,MRPS23,MRPL39,TARS2	723	GO:BP
GO:0043043	peptide biosynthetic process	3.07403e-50	64	ABCE1,RPL18A,RPL19,RPS12,MRPS7,RPL35,MARS1,RPL8,RPS27A,RPS3,EIF2A,RPL36A,RPL31,RPL24,RPL17,RPL34,RPL27,RPL10A,RPL10,RPL14,RPL6,RPL13A,RPL15,RPL36,RPL26,RPL12,RPL3,RPL7,RPS9,RPL4,RPS10,RPS15,RPS24,RPS18,RPS19,RPS6,RPS29,RPS2,RPS26,RPS8,RPS20,FAU,RPS3A,RPS25,EIF3A,ETF1,MRPL46,PABPC1,C1QBP,RPLP2,EIF5A,NPM1,MRPS11,VARS,CARS1,VARS2,YBX3,CNBP,EIF4H,EIF4G2,EARS2,MRPS23,MRPL39,TARS2	752	GO:BP
GO:0043604	amide biosynthetic process	1.04719e-49	67	ABCE1,RPL18A,RPL19,RPS12,MRPS7,RPL35,MARS1,RPL8,RPS27A,RPS3,EIF2A,RPL36A,RPL31,RPL24,RPL17,RPL34,RPL27,RPL10A,RPL10,RPL14,RPL6,RPL13A,RPL15,RPL36,RPL26,RPL12,RPL3,RPL7,RPS9,RPL4,RPS10,RPS15,RPS24,RPS18,RPS19,RPS6,RPS29,RPS2,RPS26,RPS8,RPS20,FAU,RPS3A,RPS25,EIF3A,ETF1,ACAT1,ACLY,MRPL46,ACSF3,PABPC1,C1QBP,RPLP2,EIF5A,NPM1,MRPS11,VARS,CARS1,VARS2,YBX3,CNBP,EIF4H,EIF4G2,EARS2,MRPS23,MRPL39,TARS2	887	GO:BP
GO:0005840	ribosome	1.19072e-47	54	ABCE1,RPL18A,RPL19,RPS12,MRPS7,RPL35,RPL8,RPS27A,NHP2,RPS3,RPL7L1,SNU13,EIF2A,RPL36A,RPL31,RPL24,RPL17,RPL34,RPL27,RPL10A,RPL10,RPL14,RPL6,RPL13A,RPL15,RPL36,RPL26,RPL12,RPL3,RPL7,RPS9,RPL4,RPS10,RPS15,RPS24,RPS18,RPS19,RPS6,RPS29,RPS2,RPS26,RPS8,RPS20,FAU,RPS3A,RPS25,ETF1,MRPL46,RPLP2,NPM1,MRPS11,RSL1D1,MRPS23,MRPL39	520	GO:CC
GO:0006518	peptide metabolic process	1.83373e-46	65	ABCE1,RPL18A,RPL19,RPS12,MRPS7,RPL35,MARS1,RPL8,RPS27A,RPS3,EIF2A,RPL36A,RPL31,RPL24,RPL17,RPL34,RPL27,RPL10A,RPL10,RPL14,RPL6,RPL13A,RPL15,RPL36,RPL26,RPL12,RPL3,RPL7,RPS9,RPL4,RPS10,RPS15,RPS24,RPS18,RPS19,RPS6,RPS29,RPS2,RPS26,RPS8,RPS20,FAU,RPS3A,RPS25,EIF3A,ETF1,MRPL46,PABPC1,C1QBP,RPLP2,EIF5A,NPM1,MRPS11,VARS,CARS1,GSTZ1,VARS2,YBX3,CNBP,EIF4H,EIF4G2,EARS2,MRPS23,MRPL39,TARS2	911	GO:BP
GO:0042254	ribosome biogenesis	3.92604e-45	46	ABCE1,FBL,GAR1,RPS12,MRPS7,NIP7,RPL35,NHP2,NIFK,RAN,DKC1,PDCD11,RPL7L1,SNU13,DDX21,RRP1B,DCAF13,UTP15,EIF2A,WDR3,RPL24,RPL27,RPL10A,RPL10,RPL14,RPL6,RPL26,RPL7,RPS9,RPS15,RPS24,RPS19,RPS6,RPS8,RPS3A,RPS25,C1QBP,NPM1,EBNA1BP2,MYBBP1A,PNO1,NOP56,XRN2,UTP20,RSL1D1,MDN1	322	GO:BP
GO:0043603	amide metabolic process	4.28322e-45	70	ABCE1,RPL18A,RPL19,RPS12,MRPS7,RPL35,MARS1,RPL8,RPS27A,RPS3,EIF2A,RPL36A,RPL31,RPL24,RPL17,RPL34,RPL27,RPL10A,RPL10,RPL14,RPL6,RPL13A,RPL15,RPL36,RPL26,RPL12,RPL3,RPL7,RPS9,RPL4,RPS10,RPS15,RPS24,RPS18,RPS19,RPS6,RPS29,RPS2,RPS26,RPS8,RPS20,FAU,RPS3A,RPS25,EIF3A,ETF1,ACAT1,SUCLG2,ACLY,ACSF2,MRPL46,ACSF3,PABPC1,C1QBP,RPLP2,EIF5A,NPM1,MRPS11,VARS,CARS1,GSTZ1,VARS2,YBX3,CNBP,EIF4H,EIF4G2,EARS2,MRPS2…	1194	GO:BP
GO:0022625	cytosolic large ribosomal subunit	1.69085e-42	27	RPL18A,RPL19,RPL35,RPL8,NHP2,RPL7L1,SNU13,RPL36A,RPL31,RPL24,RPL17,RPL34,RPL27,RPL10A,RPL10,RPL14,RPL6,RPL13A,RPL15,RPL36,RPL26,RPL12,RPL3,RPL7,RPL4,RPLP2,RSL1D1	57	GO:CC
GO:0015934	large ribosomal subunit	8.20927e-38	30	RPL18A,RPL19,RPL35,RPL8,NHP2,RPL7L1,SNU13,RPL36A,RPL31,RPL24,RPL17,RPL34,RPL27,RPL10A,RPL10,RPL14,RPL6,RPL13A,RPL15,RPL36,RPL26,RPL12,RPL3,RPL7,RPL4,MRPL46,RPLP2,NPM1,RSL1D1,MRPL39	117	GO:CC
GO:0003735	structural constituent of ribosome	2.26194e-37	46	RPL18A,RPL19,RPS12,MRPS7,RPL35,RPL8,RPS27A,RPS3,RPL7L1,RPL36A,RPL31,RPL24,RPL17,RPL34,RPL27,RPL10A,RPL10,RPL14,RPL6,RPL13A,RPL15,RPL36,RPL26,RPL12,RPL3,RPL7,RPS9,RPL4,RPS10,RPS15,RPS24,RPS18,RPS19,RPS6,RPS29,RPS2,RPS26,RPS8,RPS20,FAU,RPS3A,RPS25,MRPL46,RPLP2,MRPS11,MRPS23	450	GO:MF
GO:0015935	small ribosomal subunit	3.4485e-30	23	RPS12,MRPS7,RPS27A,RPS3,EIF2A,RPS9,RPS10,RPS15,RPS24,RPS18,RPS19,RPS6,RPS29,RPS2,RPS26,RPS8,RPS20,FAU,RPS3A,RPS25,NPM1,MRPS11,MRPS23	79	GO:CC
GO:0022627	cytosolic small ribosomal subunit	9.07874e-29	19	RPS12,RPS27A,RPS3,EIF2A,RPS9,RPS10,RPS15,RPS24,RPS18,RPS19,RPS6,RPS29,RPS2,RPS26,RPS8,RPS20,FAU,RPS3A,RPS25	44	GO:CC
GO:0005759	mitochondrial matrix	7.51167e-28	38	ABCE1,MRPS7,RPS3,NDUFAF7,NDUFS3,ATP5F1A,ACADM,ACADS,HIBADH,ACAT1,HADHB,ISCA2,TST,HMGCL,ACADVL,SUCLG2,ALDH2,ALDH6A1,PRDX3,PC,ACSF2,MRPL46,ACSF3,MCAT,ME2,C1QBP,IDH3A,MRPS11,IDH3B,BCKDHA,MRPS36,SSBP1,GSTZ1,EARS2,ELAC2,MRPS23,MRPL39,TARS2	496	GO:CC
GO:0006364	rRNA processing	1.27545e-27	30	FBL,GAR1,RPL35,NHP2,NIFK,DKC1,PDCD11,RPL7L1,SNU13,DDX21,RRP1B,DCAF13,UTP15,WDR3,RPL27,RPL10A,RPL14,RPL26,RPL7,RPS15,RPS24,RPS19,RPS6,RPS8,RPS25,EBNA1BP2,NOP56,XRN2,UTP20,RSL1D1	224	GO:BP
GO:0016072	rRNA metabolic process	6.65922e-27	31	FBL,GAR1,RPL35,MARS1,NHP2,NIFK,DKC1,PDCD11,RPL7L1,SNU13,DDX21,RRP1B,DCAF13,UTP15,WDR3,RPL27,RPL10A,RPL14,RPL26,RPL7,RPS15,RPS24,RPS19,RPS6,RPS8,RPS25,EBNA1BP2,NOP56,XRN2,UTP20,RSL1D1	263	GO:BP
GO:0030684	preribosome	3.06743e-25	22	FBL,RPS12,NIP7,RPS27A,PDCD11,SNU13,RRP1B,DCAF13,UTP15,WDR3,RPS9,RPS24,RPS19,RPS6,RPS8,RPS3A,EBNA1BP2,PNO1,NOP56,UTP20,RSL1D1,MDN1	108	GO:CC
GO:0034660	ncRNA metabolic process	1.10258e-24	40	FBL,GAR1,RPL35,MARS1,NHP2,NIFK,DKC1,PDCD11,RPL7L1,SNU13,DDX21,RRP1B,DCAF13,UTP15,WDR3,RPL27,RPL10A,RPL14,RPL26,RPL7,GNL3,RPS15,RPS24,RPS19,RPS6,RPS8,RPS25,SND1,EBNA1BP2,NOP56,VARS,CARS1,VARS2,LARP7,XRN2,UTP20,RSL1D1,EARS2,ELAC2,TARS2	640	GO:BP
GO:0005198	structural molecule activity	1.87461e-23	49	RPL18A,RPL19,RPS12,MRPS7,RPL35,RPL8,RPS27A,RPS3,RPL7L1,RPL36A,RPL31,RPL24,RPL17,RPL34,RPL27,RPL10A,RPL10,RPL14,RPL6,RPL13A,RPL15,RPL36,RPL26,RPL12,RPL3,RPL7,RPS9,RPL4,RPS10,RPS15,RPS24,RPS18,RPS19,RPS6,RPS29,RPS2,RPS26,RPS8,RPS20,FAU,RPS3A,RPS25,EIF3A,HMGCL,MRPL46,RPLP2,MRPS11,MRPS23,H1-10	1100	GO:MF
GO:0034470	ncRNA processing	1.92633e-21	32	FBL,GAR1,RPL35,NHP2,NIFK,DKC1,PDCD11,RPL7L1,SNU13,DDX21,RRP1B,DCAF13,UTP15,WDR3,RPL27,RPL10A,RPL14,RPL26,RPL7,RPS15,RPS24,RPS19,RPS6,RPS8,RPS25,EBNA1BP2,NOP56,LARP7,XRN2,UTP20,RSL1D1,ELAC2	438	GO:BP
GO:0032040	small-subunit processome	1.19671e-20	17	FBL,RPS12,RPS27A,PDCD11,SNU13,DCAF13,UTP15,WDR3,RPS9,RPS24,RPS19,RPS6,RPS8,RPS3A,PNO1,NOP56,UTP20	73	GO:CC
GO:0042274	ribosomal small subunit biogenesis	4.46559e-20	19	FBL,RPS12,MRPS7,SNU13,DCAF13,UTP15,WDR3,RPS9,RPS15,RPS24,RPS19,RPS6,RPS8,RPS3A,RPS25,NPM1,PNO1,NOP56,UTP20	101	GO:BP
GO:0042273	ribosomal large subunit biogenesis	2.31697e-19	17	NIP7,RPL35,NHP2,NIFK,RPL7L1,SNU13,RPL24,RPL10A,RPL10,RPL14,RPL6,RPL26,RPL7,NPM1,EBNA1BP2,RSL1D1,MDN1	75	GO:BP
GO:0005925	focal adhesion	1.36695e-15	25	RPL19,RPL8,RPS3,RPL31,RPL27,RPL10A,RPL6,RPL13A,RPL12,RPL3,RPL7,RPS9,RPL4,RPS10,RPS15,RPS18,RPS19,RPS29,RPS2,RPS8,RPS3A,PABPC1,RPLP2,NPM1,ILK	422	GO:CC
GO:0030055	cell-substrate junction	2.25736e-15	25	RPL19,RPL8,RPS3,RPL31,RPL27,RPL10A,RPL6,RPL13A,RPL12,RPL3,RPL7,RPS9,RPL4,RPS10,RPS15,RPS18,RPS19,RPS29,RPS2,RPS8,RPS3A,PABPC1,RPLP2,NPM1,ILK	432	GO:CC
GO:0003729	mRNA binding	3.49027e-13	23	MRPS7,RPL35,RPS3,EIF2A,RPL24,RPL13A,RPL26,RPL7,GNL3,RPS2,RPS26,RPS3A,EIF3A,ETF1,PABPC1,C1QBP,STAU1,LARP7,YBX3,CNBP,RSL1D1,EIF4G2,RBMS2	369	GO:MF
GO:0042255	ribosome assembly	4.85602e-11	11	MRPS7,NIP7,EIF2A,RPL24,RPL10,RPL6,RPS15,RPS19,C1QBP,NPM1,MDN1	63	GO:BP
GO:0070161	anchoring junction	6.75061e-10	27	RPL19,RPL8,RPS3,RPL31,RPL27,RPL10A,RPL6,RPL13A,RPL12,RPL3,RPL7,RPS9,RPL4,RPS10,RPS15,RPS18,RPS19,RPS29,RPS2,RPS8,RPS3A,PABPC1,RPLP2,NPM1,ILK,YBX3,EIF4G2	905	GO:CC
GO:0000470	maturation of LSU-rRNA	1.01314e-09	8	RPL35,NHP2,NIFK,RPL7L1,SNU13,RPL10A,RPL7,RSL1D1	28	GO:BP
GO:0098798	mitochondrial protein-containing complex	2.60411e-09	16	MRPS7,NDUFS3,ATP5F1A,NDUFV1,HADHB,SUCLG2,SDHB,MRPL46,IDH3A,MRPS11,IDH3B,IMMT,BCKDHA,MRPS36,MRPS23,MRPL39	306	GO:CC
GO:0019752	carboxylic acid metabolic process	9.89482e-09	27	ACAD9,ACADM,ACADS,HIBADH,ACAT1,HADHB,TST,HMGCL,ACADVL,SUCLG2,CPT2,ALDH6A1,ACLY,PC,ACSF2,ACSF3,MCAT,ME2,LDHB,IDH3A,IDH3B,BCKDHA,MRPS36,CAD,GSTZ1,GART,MIF	899	GO:BP
GO:0043436	oxoacid metabolic process	1.63764e-08	27	ACAD9,ACADM,ACADS,HIBADH,ACAT1,HADHB,TST,HMGCL,ACADVL,SUCLG2,CPT2,ALDH6A1,ACLY,PC,ACSF2,ACSF3,MCAT,ME2,LDHB,IDH3A,IDH3B,BCKDHA,MRPS36,CAD,GSTZ1,GART,MIF	921	GO:BP
GO:0006082	organic acid metabolic process	1.83136e-08	27	ACAD9,ACADM,ACADS,HIBADH,ACAT1,HADHB,TST,HMGCL,ACADVL,SUCLG2,CPT2,ALDH6A1,ACLY,PC,ACSF2,ACSF3,MCAT,ME2,LDHB,IDH3A,IDH3B,BCKDHA,MRPS36,CAD,GSTZ1,GART,MIF	927	GO:BP
GO:0045296	cadherin binding	3.56756e-08	17	RAN,EIF2A,RUVBL1,RPL24,RPL34,RPL14,RPL6,RPL15,RPS2,RPS26,SND1,NOP56,EIF4H,RSL1D1,EIF4G2,H1-10,PRDX1	335	GO:MF
GO:0016874	ligase activity	3.8838e-08	13	MARS1,ATP5F1A,SUCLG2,PC,ACSF2,ACSF3,CAD,VARS,CARS1,VARS2,GART,EARS2,TARS2	175	GO:MF
GO:0030062	mitochondrial tricarboxylic acid cycle enzyme complex	5.17352e-08	5	SUCLG2,IDH3A,IDH3B,BCKDHA,MRPS36	11	GO:CC
GO:0019843	rRNA binding	8.75468e-08	9	MRPS7,RPL8,RPS3,DDX21,RPL12,RPS9,RPS18,TST,NPM1	67	GO:MF
GO:0005743	mitochondrial inner membrane	9.44419e-08	18	MRPS7,RPS3,ACAD9,NDUFS3,ATP5F1A,NDUFV1,HADHB,ACADVL,CPT2,SDHB,MRPL46,LDHB,MRPS11,IMMT,MRPS36,MRPS23,MRPL39,SQOR	512	GO:CC
GO:0044282	small molecule catabolic process	9.53185e-08	17	ACADM,ACADS,HIBADH,ACAT1,HADHB,TST,HMGCL,ACADVL,CPT2,ALDH2,ALDH6A1,ACSF3,MCAT,APOBEC3G,BCKDHA,GSTZ1,UPP2	379	GO:BP
GO:0005732	sno(s)RNA-containing ribonucleoprotein complex	1.46645e-07	6	FBL,GAR1,NHP2,DKC1,SNU13,NOP56	26	GO:CC
GO:0030515	snoRNA binding	1.55784e-07	7	GAR1,NHP2,DKC1,SNU13,DDX21,WDR3,NOP56	32	GO:MF
GO:0016054	organic acid catabolic process	1.78315e-07	14	ACADM,ACADS,HIBADH,ACAT1,HADHB,TST,HMGCL,ACADVL,CPT2,ALDH6A1,ACSF3,MCAT,BCKDHA,GSTZ1	252	GO:BP
GO:0046395	carboxylic acid catabolic process	1.78315e-07	14	ACADM,ACADS,HIBADH,ACAT1,HADHB,TST,HMGCL,ACADVL,CPT2,ALDH6A1,ACSF3,MCAT,BCKDHA,GSTZ1	252	GO:BP
GO:0019866	organelle inner membrane	4.36643e-07	18	MRPS7,RPS3,ACAD9,NDUFS3,ATP5F1A,NDUFV1,HADHB,ACADVL,CPT2,SDHB,MRPL46,LDHB,MRPS11,IMMT,MRPS36,MRPS23,MRPL39,SQOR	568	GO:CC
GO:0031966	mitochondrial membrane	5.14813e-07	21	MRPS7,RPS27A,RPS3,ACAD9,NDUFS3,ATP5F1A,ACADM,NDUFV1,HADHB,ACADVL,CPT2,SDHB,MRPL46,LDHB,MAOA,MRPS11,IMMT,MRPS36,MRPS23,MRPL39,SQOR	782	GO:CC
GO:0006417	regulation of translation	5.75835e-07	16	ABCE1,RPS3,EIF2A,RPL10,RPL13A,RPL26,RPS9,ETF1,PABPC1,C1QBP,EIF5A,NPM1,YBX3,CNBP,EIF4H,EIF4G2	378	GO:BP
GO:0045239	tricarboxylic acid cycle enzyme complex	8.1642e-07	5	SUCLG2,IDH3A,IDH3B,BCKDHA,MRPS36	18	GO:CC
GO:0005791	rough endoplasmic reticulum	1.06014e-06	7	RPL27,RPL6,RPL4,RPS29,RPS26,STAU1,SEC61A1	59	GO:CC
GO:0006520	amino acid metabolic process	1.29646e-06	14	MARS1,HIBADH,ACAT1,HMGCL,ALDH6A1,BCKDHA,CAD,VARS,CARS1,GSTZ1,VARS2,GART,EARS2,TARS2	297	GO:BP
GO:0016491	oxidoreductase activity	1.29984e-06	22	ACAD9,NDUFS3,ACADM,ACADS,HIBADH,NDUFV1,HADHB,ACADVL,ALDH2,ALDH6A1,PRDX3,SDHB,ME2,LDHB,MAOA,IDH3A,IDH3B,BCKDHA,MRPS36,GSTZ1,PRDX1,SQOR	742	GO:MF
GO:0005740	mitochondrial envelope	1.32756e-06	21	MRPS7,RPS27A,RPS3,ACAD9,NDUFS3,ATP5F1A,ACADM,NDUFV1,HADHB,ACADVL,CPT2,SDHB,MRPL46,LDHB,MAOA,MRPS11,IMMT,MRPS36,MRPS23,MRPL39,SQOR	831	GO:CC
GO:0000054	ribosomal subunit export from nucleus	1.59769e-06	5	ABCE1,RAN,RPS15,NPM1,MDN1	14	GO:BP
GO:0033750	ribosome localization	1.59769e-06	5	ABCE1,RAN,RPS15,NPM1,MDN1	14	GO:BP
GO:0034248	regulation of amide metabolic process	4.16792e-06	16	ABCE1,RPS3,EIF2A,RPL10,RPL13A,RPL26,RPS9,ETF1,PABPC1,C1QBP,EIF5A,NPM1,YBX3,CNBP,EIF4H,EIF4G2	439	GO:BP
GO:0051287	NAD binding	4.47794e-06	7	HIBADH,NDUFV1,ALDH2,ME2,LDHB,IDH3A,IDH3B	53	GO:MF
GO:0045182	translation regulator activity	4.92048e-06	10	EIF2A,RPL10,RPS9,EIF3A,ETF1,PABPC1,EIF5A,CNBP,EIF4H,EIF4G2	147	GO:MF
GO:0006099	tricarboxylic acid cycle	7.43438e-06	6	SUCLG2,ACLY,SDHB,IDH3A,IDH3B,MRPS36	35	GO:BP
GO:0072589	box H/ACA scaRNP complex	8.34713e-06	3	GAR1,NHP2,DKC1	4	GO:CC
GO:0031429	box H/ACA snoRNP complex	8.34713e-06	3	GAR1,NHP2,DKC1	4	GO:CC
GO:0045202	synapse	1.02086e-05	27	RPL19,RPL8,RPS27A,RPS3,RPL24,RPL34,RPL27,RPL14,RPL6,RPL13A,RPL36,RPL26,RPL12,RPL7,RPS9,RPS15,RPS18,RPS19,RPS26,RPS20,RPS3A,RPS25,EIF3A,STAU1,CAD,YBX3,NEDD4	1468	GO:CC
GO:0055086	nucleobase-containing small molecule metabolic process	1.30025e-05	19	RAN,NDUFS3,ATP5F1A,ACAT1,NDUFV1,SUCLG2,ALDH6A1,ACLY,SDHB,PC,ACSF2,ACSF3,AK1,ME2,LDHB,APOBEC3G,CAD,GART,UPP2	677	GO:BP
GO:0009083	branched-chain amino acid catabolic process	1.35261e-05	5	HIBADH,ACAT1,HMGCL,ALDH6A1,BCKDHA	21	GO:BP
GO:0006413	translational initiation	1.35261e-05	9	ABCE1,RPS3,EIF2A,RPL13A,RPS3A,EIF3A,NPM1,EIF4H,EIF4G2	128	GO:BP
GO:0090661	box H/ACA telomerase RNP complex	1.9198e-05	3	GAR1,NHP2,DKC1	5	GO:CC
GO:0098556	cytoplasmic side of rough endoplasmic reticulum membrane	1.9198e-05	3	RPL27,RPS29,RPS26	5	GO:CC
GO:0072588	box H/ACA RNP complex	1.9198e-05	3	GAR1,NHP2,DKC1	5	GO:CC
GO:1990204	oxidoreductase complex	1.97855e-05	8	NDUFS3,NDUFV1,SDHB,LDHB,IDH3A,IDH3B,BCKDHA,MRPS36	132	GO:CC
GO:0016875	ligase activity, forming carbon-oxygen bonds	2.06388e-05	6	MARS1,VARS,CARS1,VARS2,EARS2,TARS2	43	GO:MF
GO:0004812	aminoacyl-tRNA ligase activity	2.06388e-05	6	MARS1,VARS,CARS1,VARS2,EARS2,TARS2	43	GO:MF
GO:0006418	tRNA aminoacylation for protein translation	2.25649e-05	6	MARS1,VARS,CARS1,VARS2,EARS2,TARS2	43	GO:BP
GO:0050839	cell adhesion molecule binding	2.42145e-05	17	RAN,EIF2A,RUVBL1,RPL24,RPL34,RPL14,RPL6,RPL15,RPS2,RPS26,SND1,NOP56,EIF4H,RSL1D1,EIF4G2,H1-10,PRDX1	561	GO:MF
GO:0006091	generation of precursor metabolites and energy	2.8334e-05	16	NDUFS3,ATP5F1A,ACADM,ACAT1,NDUFV1,HMGCL,ACADVL,SUCLG2,ALDH2,ACLY,SDHB,ME2,IDH3A,IDH3B,MYBBP1A,MRPS36	515	GO:BP
GO:0009260	ribonucleotide biosynthetic process	2.90574e-05	11	NDUFS3,ATP5F1A,ACAT1,NDUFV1,ACLY,SDHB,ACSF3,AK1,CAD,GART,UPP2	231	GO:BP
GO:0043039	tRNA aminoacylation	3.16429e-05	6	MARS1,VARS,CARS1,VARS2,EARS2,TARS2	46	GO:BP
GO:0031975	envelope	3.53548e-05	24	MRPS7,RPS27A,RPS3,RAN,WDR3,ACAD9,NDUFS3,ATP5F1A,ACADM,NDUFV1,HADHB,ACADVL,CPT2,SDHB,MRPL46,LDHB,MAOA,EIF5A,MRPS11,IMMT,MRPS36,MRPS23,MRPL39,SQOR	1299	GO:CC
GO:0031967	organelle envelope	3.53548e-05	24	MRPS7,RPS27A,RPS3,RAN,WDR3,ACAD9,NDUFS3,ATP5F1A,ACADM,NDUFV1,HADHB,ACADVL,CPT2,SDHB,MRPL46,LDHB,MAOA,EIF5A,MRPS11,IMMT,MRPS36,MRPS23,MRPL39,SQOR	1299	GO:CC
GO:0043038	amino acid activation	3.5433e-05	6	MARS1,VARS,CARS1,VARS2,EARS2,TARS2	47	GO:BP
GO:0031428	box C/D RNP complex	3.55259e-05	3	FBL,SNU13,NOP56	6	GO:CC
GO:0046390	ribose phosphate biosynthetic process	3.69716e-05	11	NDUFS3,ATP5F1A,ACAT1,NDUFV1,ACLY,SDHB,ACSF3,AK1,CAD,GART,UPP2	238	GO:BP
GO:0034513	box H/ACA snoRNA binding	3.91263e-05	3	GAR1,NHP2,DKC1	4	GO:MF
GO:0006635	fatty acid beta-oxidation	3.95715e-05	7	ACADM,ACADS,ACAT1,HADHB,ACADVL,CPT2,MCAT	76	GO:BP
GO:0009117	nucleotide metabolic process	4.08497e-05	17	RAN,NDUFS3,ATP5F1A,ACAT1,NDUFV1,SUCLG2,ACLY,SDHB,PC,ACSF2,ACSF3,AK1,ME2,LDHB,CAD,GART,UPP2	601	GO:BP
GO:0009081	branched-chain amino acid metabolic process	4.12267e-05	5	HIBADH,ACAT1,HMGCL,ALDH6A1,BCKDHA	27	GO:BP
GO:0043022	ribosome binding	4.22092e-05	8	ABCE1,EIF2A,ETF1,C1QBP,EIF5A,NPM1,SEC61A1,YBX3	113	GO:MF
GO:0003995	acyl-CoA dehydrogenase activity	4.22092e-05	4	ACAD9,ACADM,ACADS,ACADVL	13	GO:MF
GO:0052890	oxidoreductase activity, acting on the CH-CH group of donors, with a flavin as acceptor	4.22092e-05	4	ACAD9,ACADM,ACADS,ACADVL	13	GO:MF
GO:0006753	nucleoside phosphate metabolic process	4.73433e-05	17	RAN,NDUFS3,ATP5F1A,ACAT1,NDUFV1,SUCLG2,ACLY,SDHB,PC,ACSF2,ACSF3,AK1,ME2,LDHB,CAD,GART,UPP2	609	GO:BP
GO:0030490	maturation of SSU-rRNA	5.90621e-05	6	SNU13,DCAF13,WDR3,RPS19,RPS8,UTP20	52	GO:BP
GO:0001652	granular component	6.07979e-05	3	FBL,RRP1B,NPM1	7	GO:CC
GO:0140053	mitochondrial gene expression	7.89754e-05	9	MRPS7,MRPL46,C1QBP,MRPS11,EARS2,ELAC2,MRPS23,MRPL39,TARS2	163	GO:BP
GO:0043021	ribonucleoprotein complex binding	0.000112335	9	ABCE1,EIF2A,ETF1,SND1,C1QBP,EIF5A,NPM1,SEC61A1,YBX3	172	GO:MF
GO:0032543	mitochondrial translation	0.000129663	8	MRPS7,MRPL46,C1QBP,MRPS11,EARS2,MRPS23,MRPL39,TARS2	130	GO:BP
GO:0000463	maturation of LSU-rRNA from tricistronic rRNA transcript (SSU-rRNA, 5.8S rRNA, LSU-rRNA)	0.000133935	4	RPL35,NIFK,RPL7L1,RPL7	16	GO:BP
GO:0140101	catalytic activity, acting on a tRNA	0.0001391	8	MARS1,ETF1,VARS,CARS1,VARS2,EARS2,ELAC2,TARS2	134	GO:MF
GO:0015980	energy derivation by oxidation of organic compounds	0.000145214	12	NDUFS3,ATP5F1A,ACADM,NDUFV1,ACADVL,SUCLG2,ACLY,SDHB,IDH3A,IDH3B,MYBBP1A,MRPS36	335	GO:BP
GO:0030867	rough endoplasmic reticulum membrane	0.000152351	4	RPL27,RPS29,RPS26,SEC61A1	26	GO:CC
GO:0140098	catalytic activity, acting on RNA	0.000164055	13	FBL,MARS1,DDX21,ETF1,SND1,VARS,CARS1,VARS2,XRN2,DDX24,EARS2,ELAC2,TARS2	399	GO:MF
GO:0009259	ribonucleotide metabolic process	0.000190617	14	RAN,NDUFS3,ATP5F1A,ACAT1,NDUFV1,SUCLG2,ACLY,SDHB,ACSF2,ACSF3,AK1,CAD,GART,UPP2	471	GO:BP
GO:0006163	purine nucleotide metabolic process	0.000190617	15	RAN,NDUFS3,ATP5F1A,ACAT1,NDUFV1,SUCLG2,ACLY,SDHB,PC,ACSF2,ACSF3,AK1,ME2,LDHB,GART	538	GO:BP
GO:0140694	non-membrane-bounded organelle assembly	0.000200952	13	MRPS7,NIP7,RPS3,DCAF13,EIF2A,RPL24,RPL10,RPL6,RPS15,RPS19,C1QBP,NPM1,MDN1	409	GO:BP
GO:0045727	positive regulation of translation	0.000205783	8	RPL26,PABPC1,C1QBP,EIF5A,NPM1,YBX3,CNBP,EIF4G2	140	GO:BP
GO:0009165	nucleotide biosynthetic process	0.000235751	11	NDUFS3,ATP5F1A,ACAT1,NDUFV1,ACLY,SDHB,ACSF3,AK1,CAD,GART,UPP2	295	GO:BP
GO:1901293	nucleoside phosphate biosynthetic process	0.000247806	11	NDUFS3,ATP5F1A,ACAT1,NDUFV1,ACLY,SDHB,ACSF3,AK1,CAD,GART,UPP2	297	GO:BP
GO:0019693	ribose phosphate metabolic process	0.000247806	14	RAN,NDUFS3,ATP5F1A,ACAT1,NDUFV1,SUCLG2,ACLY,SDHB,ACSF2,ACSF3,AK1,CAD,GART,UPP2	485	GO:BP
GO:0045333	cellular respiration	0.000262433	10	NDUFS3,ATP5F1A,NDUFV1,SUCLG2,ACLY,SDHB,IDH3A,IDH3B,MYBBP1A,MRPS36	244	GO:BP
GO:0140640	catalytic activity, acting on a nucleic acid	0.000273505	16	FBL,MARS1,RPS3,DKC1,DDX21,RUVBL1,ETF1,SND1,VARS,CARS1,VARS2,XRN2,DDX24,EARS2,ELAC2,TARS2	623	GO:MF
GO:0009060	aerobic respiration	0.000298923	9	NDUFS3,ATP5F1A,NDUFV1,SUCLG2,ACLY,SDHB,IDH3A,IDH3B,MRPS36	196	GO:BP
GO:0009062	fatty acid catabolic process	0.000301988	7	ACADM,ACADS,ACAT1,HADHB,ACADVL,CPT2,MCAT	107	GO:BP
GO:0072521	purine-containing compound metabolic process	0.000311857	15	RAN,NDUFS3,ATP5F1A,ACAT1,NDUFV1,SUCLG2,ACLY,SDHB,PC,ACSF2,ACSF3,AK1,ME2,LDHB,GART	567	GO:BP
GO:0040031	snRNA modification	0.000324248	3	NHP2,DKC1,LARP7	7	GO:BP
GO:0019395	fatty acid oxidation	0.000324248	7	ACADM,ACADS,ACAT1,HADHB,ACADVL,CPT2,MCAT	109	GO:BP
GO:0000055	ribosomal large subunit export from nucleus	0.000324248	3	RAN,NPM1,MDN1	7	GO:BP
GO:0014069	postsynaptic density	0.000340154	10	RPL8,RPS3,RPL14,RPL6,RPL12,RPL7,RPS18,RPS19,RPS25,EIF3A	318	GO:CC
GO:0034440	lipid oxidation	0.000444006	7	ACADM,ACADS,ACAT1,HADHB,ACADVL,CPT2,MCAT	115	GO:BP
GO:0090079	translation regulator activity, nucleic acid binding	0.000453876	7	EIF2A,EIF3A,ETF1,PABPC1,EIF5A,EIF4H,EIF4G2	117	GO:MF
GO:0000056	ribosomal small subunit export from nucleus	0.000480529	3	RAN,RPS15,NPM1	8	GO:BP
GO:0031118	rRNA pseudouridine synthesis	0.000480529	3	GAR1,NHP2,DKC1	8	GO:BP
GO:0032279	asymmetric synapse	0.000494569	10	RPL8,RPS3,RPL14,RPL6,RPL12,RPL7,RPS18,RPS19,RPS25,EIF3A	334	GO:CC
GO:0048027	mRNA 5'-UTR binding	0.000539669	4	RPL26,GNL3,RPS3A,RSL1D1	25	GO:MF
GO:0009152	purine ribonucleotide biosynthetic process	0.000566238	9	NDUFS3,ATP5F1A,ACAT1,NDUFV1,ACLY,SDHB,ACSF3,AK1,GART	216	GO:BP
GO:0034250	positive regulation of amide metabolic process	0.000575304	8	RPL26,PABPC1,C1QBP,EIF5A,NPM1,YBX3,CNBP,EIF4G2	166	GO:BP
GO:0006631	fatty acid metabolic process	0.000598476	12	ACAD9,ACADM,ACADS,ACAT1,HADHB,ACADVL,CPT2,ACLY,ACSF2,ACSF3,MCAT,MIF	397	GO:BP
GO:0099572	postsynaptic specialization	0.000650279	10	RPL8,RPS3,RPL14,RPL6,RPL12,RPL7,RPS18,RPS19,RPS25,EIF3A	346	GO:CC
GO:1901361	organic cyclic compound catabolic process	0.000710337	15	DKC1,ETF1,ACAT1,SUCLG2,ALDH6A1,SND1,PABPC1,MAOA,NPM1,APOBEC3G,GSTZ1,YBX3,XRN2,ELAC2,UPP2	616	GO:BP
GO:0005962	mitochondrial isocitrate dehydrogenase complex (NAD+)	0.000714575	2	IDH3A,IDH3B	3	GO:CC
GO:0045242	isocitrate dehydrogenase complex (NAD+)	0.000714575	2	IDH3A,IDH3B	3	GO:CC
GO:0000027	ribosomal large subunit assembly	0.0007557	4	RPL24,RPL10,RPL6,MDN1	26	GO:BP
GO:0004832	valine-tRNA ligase activity	0.000865079	2	VARS,VARS2	2	GO:MF
GO:0050660	flavin adenine dinucleotide binding	0.000865079	6	ACAD9,ACADM,ACADS,ACADVL,MAOA,SQOR	90	GO:MF
GO:0032787	monocarboxylic acid metabolic process	0.000873944	15	ACAD9,ACADM,ACADS,ACAT1,HADHB,ACADVL,CPT2,ACLY,PC,ACSF2,ACSF3,MCAT,ME2,LDHB,MIF	629	GO:BP
GO:0072329	monocarboxylic acid catabolic process	0.000966953	7	ACADM,ACADS,ACAT1,HADHB,ACADVL,CPT2,MCAT	132	GO:BP
GO:0098554	cytoplasmic side of endoplasmic reticulum membrane	0.000973435	3	RPL27,RPS29,RPS26	17	GO:CC
GO:0098984	neuron to neuron synapse	0.000973435	10	RPL8,RPS3,RPL14,RPL6,RPL12,RPL7,RPS18,RPS19,RPS25,EIF3A	366	GO:CC

## Sheet: 2.GSEA_combined_cluster2
GO.ID	Description	FDR	Gene.number	Genes	Term.size	Source
GO:0005681	spliceosomal complex	5.03604e-89	65	PRPF19,EIF4A3,API5,DHX15,DDX39B,DDX5,PHF5A,RALY,SRSF1,HNRNPU,U2AF1L4,SNRPD1,SRRM2,SF3B3,U2AF2,MAGOHB,HNRNPM,SRRM1,SF3B1,HNRNPA1,SNRPD2,HNRNPA2B1,HNRNPH1,SF3B5,RBMX,MAGOH,HNRNPR,HNRNPK,SRSF2,HNRNPA3,HNRNPF,SNRPB,TRA2B,PRPF8,PLRG1,SNRNP70,RBM8A,HNRNPC,SNRPA,PNN,LUC7L,SF3B2,CCDC12,SNRPA1,SNRNP40,SNRPC,CWC15,PTBP2,SNRNP200,LUC7L3,CIRBP,SF1,TRA2A,SNRPB2,SF3B4,RBMX2,HNRNPDL,LSM4,LSM6,RBM3,SREK1,U2AF1,R…	206	GO:CC
GO:0016607	nuclear speck	4.31351e-72	68	PRPF19,EIF4A3,API5,DHX15,DDX39B,DDX5,NUP43,RBM4,ALYREF,PHF5A,PABPN1,SRSF9,TARDBP,DDX39A,SRSF6,SRSF1,THOC3,CPSF6,NONO,HNRNPU,U2AF1L4,SRRM2,PCBP1,U2AF2,RBM14,SRSF7,SRRM1,SF3B1,SARNP,SFPQ,SRSF11,MAGOH,SRSF3,SRSF4,SRSF2,POLDIP3,SRSF10,PRPF8,PLRG1,BCLAF1,SNRNP70,SRSF5,SAP18,RBM8A,RNPS1,NXF1,PNN,THRAP3,CLK3,SF3B2,SNRPA1,SNRNP40,CWC15,RBM39,RBM10,LUC7L3,ZC3H18,PPIG,RBBP6,YTHDC1,DDX17,SNRPB2,SREK1,U2AF1,…	419	GO:CC
GO:0043484	regulation of RNA splicing	1.76544e-71	55	PRPF19,HNRNPL,DDX5,RBM4,NCBP1,SRSF9,SRSF6,SRSF1,HNRNPU,SF3B3,U2AF2,KHDRBS1,SRSF7,SRRM1,ZNF326,HNRNPA1,HNRNPA2B1,HNRNPH1,PTBP1,SF3B5,RBMX,MAGOH,SRSF3,SRSF4,HNRNPK,SRSF2,HNRNPF,TRA2B,SRSF10,SNRNP70,SAP18,RBM8A,RNPS1,THRAP3,CLK3,FUS,TIA1,CELF1,PTBP2,CELF2,RBM39,RBM10,PUF60,CIRBP,SF1,TRA2A,YTHDC1,DDX17,SF3B4,HNRNPLL,RBFOX2,QKI,RBM3,RBMXL1,ZNF638	186	GO:BP
GO:0050684	regulation of mRNA processing	1.38665e-68	49	PRPF19,HNRNPL,DDX5,RBM4,NCBP1,DHX9,SRSF9,SRSF6,HNRNPU,U2AF2,KHDRBS1,MAGOHB,SRSF7,SRRM1,HNRNPA1,HNRNPA2B1,PTBP1,RBMX,MAGOH,SRSF3,SRSF4,HNRNPK,SRSF2,TRA2B,SRSF10,SAFB,SNRNP70,SAP18,RBM8A,RNPS1,THRAP3,TIA1,CELF1,CELF2,RBM39,RBM10,PUF60,CIRBP,SF1,TRA2A,YTHDC1,DDX17,SF3B4,RBFOX2,QKI,RBM3,RBMXL1,SAFB2,SLTM	134	GO:BP
GO:1903311	regulation of mRNA metabolic process	1.53005e-65	59	PRPF19,EIF4A3,HNRNPL,DDX5,HNRNPD,RBM4,NCBP1,ELAVL1,DHX9,SRSF9,TARDBP,SRSF6,HNRNPU,U2AF2,KHDRBS1,HNRNPA0,MAGOHB,SRSF7,SRRM1,HNRNPA1,HNRNPA2B1,PTBP1,HNRNPAB,RBMX,MAGOH,SRSF3,SRSF4,HNRNPK,SRSF2,KHSRP,TRA2B,SRSF10,SAFB,SNRNP70,SAP18,RBM8A,HNRNPC,RNPS1,THRAP3,FUS,TIA1,CELF1,CELF2,RBM39,RBM10,PUF60,CIRBP,SF1,TRA2A,YTHDC1,DDX17,SF3B4,RBFOX2,QKI,RBM3,FASTKD2,RBMXL1,SAFB2,SLTM	302	GO:BP
GO:0003729	mRNA binding	1.65353e-63	62	EIF4A3,SSB,FUBP3,ILF3,HNRNPL,DDX5,HNRNPD,RBM4,NCBP1,ELAVL1,DHX9,TARDBP,SRSF1,CPSF6,HNRNPU,NUDT21,SRRM2,PCBP1,KHDRBS1,HNRNPA0,HNRNPM,SRSF7,SF3B1,HNRNPA1,HNRNPA2B1,PTBP1,HNRNPAB,PCBP2,TIAL1,RBMX,SRSF4,HNRNPR,HNRNPK,HNRNPA3,KHSRP,POLDIP3,TRA2B,BCLAF1,SNRNP70,CPSF1,RBM8A,HNRNPC,RNPS1,NXF1,FUBP1,LUC7L,FUS,TIA1,MYEF2,SNRPC,CELF1,PTBP2,CELF2,LUC7L3,CIRBP,SF1,YTHDC1,DDX17,HNRNPLL,RBFOX2,QKI,ZNF638	369	GO:MF
GO:0048024	regulation of mRNA splicing, via spliceosome	4.06358e-63	44	PRPF19,HNRNPL,DDX5,RBM4,NCBP1,SRSF9,SRSF6,HNRNPU,U2AF2,KHDRBS1,SRSF7,SRRM1,HNRNPA1,HNRNPA2B1,PTBP1,RBMX,MAGOH,SRSF3,SRSF4,HNRNPK,SRSF2,TRA2B,SRSF10,SNRNP70,SAP18,RBM8A,RNPS1,THRAP3,TIA1,CELF1,CELF2,RBM39,RBM10,PUF60,CIRBP,SF1,TRA2A,YTHDC1,DDX17,SF3B4,RBFOX2,QKI,RBM3,RBMXL1	112	GO:BP
GO:0016604	nuclear body	1.23777e-62	78	PRPF19,EIF4A3,API5,DHX15,DDX39B,SRRT,DDX5,NUP43,RBM4,DHX9,ALYREF,PHF5A,PABPN1,SRSF9,TARDBP,DDX39A,SRSF6,SRSF1,THOC3,CPSF6,NONO,HNRNPU,U2AF1L4,NUDT21,SRRM2,PCBP1,U2AF2,RBM14,HNRNPM,SRSF7,SRRM1,SF3B1,SARNP,HNRNPA2B1,SFPQ,SRSF11,MAGOH,SRSF3,SRSF4,SRSF2,POLDIP3,EWSR1,SRSF10,PRPF8,PLRG1,BCLAF1,SNRNP70,SRSF5,SAP18,RBM8A,RNPS1,NXF1,PNN,THRAP3,CLK3,SF3B2,SNRPA1,SNRNP40,SNRPC,CWC15,RBM39,RBM10,LUC7L3,ZC3H…	895	GO:CC
GO:0071013	catalytic step 2 spliceosome	6.35852e-53	36	PRPF19,EIF4A3,DDX5,RALY,SRSF1,HNRNPU,SNRPD1,SRRM2,SF3B3,MAGOHB,HNRNPM,SRRM1,SF3B1,HNRNPA1,SNRPD2,HNRNPA2B1,HNRNPH1,RBMX,MAGOH,HNRNPR,HNRNPK,HNRNPA3,HNRNPF,SNRPB,PRPF8,PLRG1,RBM8A,HNRNPC,PNN,SF3B2,SNRPA1,SNRNP40,CWC15,SNRNP200,SNRPB2,U2AF1	89	GO:CC
GO:0005684	U2-type spliceosomal complex	2.28494e-44	32	PRPF19,EIF4A3,DHX15,PHF5A,SNRPD1,SRRM2,SF3B3,U2AF2,MAGOHB,SF3B1,SNRPD2,SF3B5,SNRPB,PRPF8,PLRG1,SNRNP70,RBM8A,LUC7L,SF3B2,CCDC12,SNRPA1,SNRNP40,SNRPC,CWC15,SNRNP200,LUC7L3,SNRPB2,SF3B4,RBMX2,LSM4,LSM6,PRPF38A	92	GO:CC
GO:0000380	alternative mRNA splicing, via spliceosome	2.69395e-41	29	HNRNPL,DDX5,RBM4,NCBP1,DHX9,SRSF9,SRSF6,SRSF1,HNRNPU,KHDRBS1,HNRNPM,HNRNPA1,PTBP1,SFPQ,RBMX,MAGOH,SRSF2,TRA2B,SAP18,RBM8A,RNPS1,THRAP3,TIA1,CELF1,CELF2,PUF60,YTHDC1,DDX17,RBFOX2	72	GO:BP
GO:0050657	nucleic acid transport	2.30642e-33	31	RTRAF,EIF4A3,SSB,DDX39B,NUP88,NUP133,NUP43,RANBP2,NCBP1,DHX9,PABPN1,DDX39A,SRSF1,THOC3,CPSF6,KHDRBS1,MAGOHB,SRSF7,SARNP,HNRNPA1,HNRNPA2B1,MAGOH,SRSF3,KHSRP,POLDIP3,ZC3H11A,BCLAF1,RBM8A,NXF1,YTHDC1,QKI	158	GO:BP
GO:0050658	RNA transport	2.30642e-33	31	RTRAF,EIF4A3,SSB,DDX39B,NUP88,NUP133,NUP43,RANBP2,NCBP1,DHX9,PABPN1,DDX39A,SRSF1,THOC3,CPSF6,KHDRBS1,MAGOHB,SRSF7,SARNP,HNRNPA1,HNRNPA2B1,MAGOH,SRSF3,KHSRP,POLDIP3,ZC3H11A,BCLAF1,RBM8A,NXF1,YTHDC1,QKI	158	GO:BP
GO:0006403	RNA localization	3.15818e-33	33	RTRAF,EIF4A3,SSB,DDX39B,FUBP3,NUP88,NUP133,NUP43,RANBP2,NCBP1,DHX9,PABPN1,DDX39A,SRSF1,THOC3,CPSF6,HNRNPU,KHDRBS1,MAGOHB,SRSF7,SARNP,HNRNPA1,HNRNPA2B1,MAGOH,SRSF3,KHSRP,POLDIP3,ZC3H11A,BCLAF1,RBM8A,NXF1,YTHDC1,QKI	197	GO:BP
GO:0000381	regulation of alternative mRNA splicing, via spliceosome	3.37909e-33	23	HNRNPL,DDX5,RBM4,SRSF6,HNRNPU,KHDRBS1,HNRNPA1,PTBP1,RBMX,MAGOH,SRSF2,TRA2B,SAP18,RBM8A,RNPS1,THRAP3,TIA1,CELF1,CELF2,PUF60,YTHDC1,DDX17,RBFOX2	55	GO:BP
GO:0051236	establishment of RNA localization	3.72618e-33	31	RTRAF,EIF4A3,SSB,DDX39B,NUP88,NUP133,NUP43,RANBP2,NCBP1,DHX9,PABPN1,DDX39A,SRSF1,THOC3,CPSF6,KHDRBS1,MAGOHB,SRSF7,SARNP,HNRNPA1,HNRNPA2B1,MAGOH,SRSF3,KHSRP,POLDIP3,ZC3H11A,BCLAF1,RBM8A,NXF1,YTHDC1,QKI	161	GO:BP
GO:0051028	mRNA transport	6.99398e-30	27	EIF4A3,DDX39B,NUP88,NUP133,NUP43,RANBP2,NCBP1,DHX9,PABPN1,DDX39A,SRSF1,THOC3,MAGOHB,SRSF7,SARNP,HNRNPA1,HNRNPA2B1,MAGOH,SRSF3,KHSRP,POLDIP3,ZC3H11A,BCLAF1,RBM8A,NXF1,YTHDC1,QKI	128	GO:BP
GO:1903312	negative regulation of mRNA metabolic process	1.64381e-29	25	HNRNPD,ELAVL1,DHX9,SRSF9,TARDBP,SRSF6,HNRNPU,U2AF2,HNRNPA0,SRSF7,HNRNPA2B1,PTBP1,HNRNPAB,RBMX,SRSF4,HNRNPK,SRSF10,SAP18,HNRNPC,RNPS1,THRAP3,FUS,RBM10,CIRBP,QKI	101	GO:BP
GO:0015931	nucleobase-containing compound transport	3.06344e-28	31	RTRAF,EIF4A3,SSB,DDX39B,NUP88,NUP133,NUP43,RANBP2,NCBP1,DHX9,PABPN1,DDX39A,SRSF1,THOC3,CPSF6,KHDRBS1,MAGOHB,SRSF7,SARNP,HNRNPA1,HNRNPA2B1,MAGOH,SRSF3,KHSRP,POLDIP3,ZC3H11A,BCLAF1,RBM8A,NXF1,YTHDC1,QKI	229	GO:BP
GO:0006405	RNA export from nucleus	2.43621e-27	23	EIF4A3,SSB,DDX39B,NUP88,NUP133,NCBP1,DHX9,PABPN1,DDX39A,THOC3,CPSF6,KHDRBS1,MAGOHB,SARNP,HNRNPA1,HNRNPA2B1,MAGOH,SRSF3,POLDIP3,ZC3H11A,RBM8A,NXF1,YTHDC1	91	GO:BP
GO:0071005	U2-type precatalytic spliceosome	5.04867e-27	19	PHF5A,SNRPD1,SRRM2,SF3B3,MAGOHB,SF3B1,SNRPD2,SF3B5,SNRPB,PRPF8,SF3B2,SNRPA1,SNRNP200,SNRPB2,SF3B4,RBMX2,LSM4,LSM6,PRPF38A	50	GO:CC
GO:0071011	precatalytic spliceosome	1.16875e-26	19	PHF5A,SNRPD1,SRRM2,SF3B3,MAGOHB,SF3B1,SNRPD2,SF3B5,SNRPB,PRPF8,SF3B2,SNRPA1,SNRNP200,SNRPB2,SF3B4,RBMX2,LSM4,LSM6,PRPF38A	52	GO:CC
GO:0003730	mRNA 3'-UTR binding	4.78046e-26	24	ILF3,DDX5,HNRNPD,RBM4,ELAVL1,TARDBP,HNRNPU,NUDT21,HNRNPA0,HNRNPA1,HNRNPA2B1,TIAL1,HNRNPA3,KHSRP,CPSF1,HNRNPC,RNPS1,FUS,TIA1,CELF1,CELF2,CIRBP,DDX17,QKI	111	GO:MF
GO:0006402	mRNA catabolic process	4.87027e-23	28	EIF4A3,SSB,DDX5,HNRNPD,NCBP1,ELAVL1,DHX9,TARDBP,HNRNPU,HNRNPA0,MAGOHB,HNRNPAB,MAGOH,KHSRP,BCLAF1,RBM8A,HNRNPC,RNPS1,THRAP3,FUS,CELF1,RBM10,CIRBP,YTHDC1,LSM4,QKI,LSM6,FASTKD2	251	GO:BP
GO:0051168	nuclear export	3.40409e-22	24	EIF4A3,SSB,DDX39B,NUP88,NUP133,RANBP2,NCBP1,DHX9,PABPN1,DDX39A,THOC3,CPSF6,KHDRBS1,MAGOHB,SARNP,HNRNPA1,HNRNPA2B1,MAGOH,SRSF3,POLDIP3,ZC3H11A,RBM8A,NXF1,YTHDC1	169	GO:BP
GO:0006401	RNA catabolic process	6.60498e-22	29	EIF4A3,SSB,DDX5,HNRNPD,NCBP1,ELAVL1,DHX9,TARDBP,HNRNPU,HNRNPA0,MAGOHB,HNRNPAB,MAGOH,KHSRP,BCLAF1,RBM8A,HNRNPC,RNPS1,THRAP3,FUS,CELF1,RBM10,ZC3H18,CIRBP,YTHDC1,LSM4,QKI,LSM6,FASTKD2	306	GO:BP
GO:0033119	negative regulation of RNA splicing	1.71837e-21	14	SRSF9,SRSF6,U2AF2,SRSF7,HNRNPA2B1,PTBP1,RBMX,SRSF4,HNRNPK,SRSF10,SAP18,RNPS1,PTBP2,RBM10	28	GO:BP
GO:0006406	mRNA export from nucleus	2.21913e-21	18	EIF4A3,DDX39B,NUP88,NUP133,NCBP1,PABPN1,DDX39A,THOC3,MAGOHB,SARNP,HNRNPA2B1,MAGOH,SRSF3,POLDIP3,ZC3H11A,RBM8A,NXF1,YTHDC1	71	GO:BP
GO:0000245	spliceosomal complex assembly	2.26238e-21	30	PRPF19,DDX39B,NCBP1,PHF5A,SRSF9,SRSF6,SRSF1,SNRPD1,SF3B3,SF3B1,SNRPD2,SF3B5,SNRPB,SRSF10,SRSF5,LUC7L,SF3B2,SNRPA1,SNRPC,CELF1,PTBP2,CELF2,SNRNP200,LUC7L3,PUF60,SF1,YTHDC1,SNRPB2,SF3B4,RBMX2	353	GO:BP
GO:0048025	negative regulation of mRNA splicing, via spliceosome	6.34477e-21	13	SRSF9,SRSF6,U2AF2,SRSF7,HNRNPA2B1,PTBP1,RBMX,SRSF4,HNRNPK,SRSF10,SAP18,RNPS1,RBM10	23	GO:BP
GO:0050686	negative regulation of mRNA processing	2.73923e-20	13	SRSF9,SRSF6,U2AF2,SRSF7,HNRNPA2B1,PTBP1,RBMX,SRSF4,HNRNPK,SRSF10,SAP18,RNPS1,RBM10	25	GO:BP
GO:0006913	nucleocytoplasmic transport	8.81624e-20	28	EIF4A3,SSB,DDX39B,NUP88,NUP133,NUP43,RANBP2,RBM4,NCBP1,ELAVL1,DHX9,PABPN1,TARDBP,DDX39A,THOC3,CPSF6,KHDRBS1,MAGOHB,SARNP,HNRNPA1,HNRNPA2B1,MAGOH,SRSF3,POLDIP3,ZC3H11A,RBM8A,NXF1,YTHDC1	334	GO:BP
GO:0051169	nuclear transport	8.81624e-20	28	EIF4A3,SSB,DDX39B,NUP88,NUP133,NUP43,RANBP2,RBM4,NCBP1,ELAVL1,DHX9,PABPN1,TARDBP,DDX39A,THOC3,CPSF6,KHDRBS1,MAGOHB,SARNP,HNRNPA1,HNRNPA2B1,MAGOH,SRSF3,POLDIP3,ZC3H11A,RBM8A,NXF1,YTHDC1	334	GO:BP
GO:1903241	U2-type prespliceosome assembly	1.88086e-18	12	PHF5A,SNRPD1,SF3B3,SF3B1,SNRPD2,SF3B5,SNRPB,SF3B2,SNRPA1,SNRPB2,SF3B4,RBMX2	24	GO:BP
GO:0033120	positive regulation of RNA splicing	1.38347e-17	14	PRPF19,NCBP1,SRSF1,U2AF2,RBMX,TRA2B,SNRNP70,THRAP3,CIRBP,TRA2A,SF3B4,HNRNPLL,RBM3,RBMXL1	48	GO:BP
GO:0003727	single-stranded RNA binding	1.39443e-17	17	EIF4A3,SSB,ILF3,DHX9,PABPN1,HNRNPU,U2AF2,KHDRBS1,HNRNPA1,HNRNPH1,PTBP1,HNRNPF,HNRNPC,ZFR,TIA1,SNRPC,HNRNPDL	86	GO:MF
GO:0061013	regulation of mRNA catabolic process	4.02441e-17	21	EIF4A3,HNRNPD,ELAVL1,DHX9,TARDBP,HNRNPU,HNRNPA0,MAGOHB,HNRNPAB,MAGOH,KHSRP,RBM8A,HNRNPC,THRAP3,FUS,CELF1,RBM10,CIRBP,YTHDC1,QKI,FASTKD2	191	GO:BP
GO:0035770	ribonucleoprotein granule	1.05883e-15	22	SSB,HNRNPL,RBM4,ELAVL1,DHX9,TARDBP,HNRNPU,PCBP1,SARNP,TIAL1,HNRNPK,KHSRP,POLDIP3,NXF1,TIA1,CELF1,CIRBP,SNRPB2,LSM4,QKI,LSM6,FASTKD2	272	GO:CC
GO:1903313	positive regulation of mRNA metabolic process	1.07169e-15	18	PRPF19,HNRNPD,NCBP1,DHX9,TARDBP,HNRNPU,RBMX,KHSRP,TRA2B,SNRNP70,THRAP3,CELF1,CIRBP,TRA2A,SF3B4,QKI,RBM3,RBMXL1	143	GO:BP
GO:0034655	nucleobase-containing compound catabolic process	1.33822e-15	29	EIF4A3,SSB,DDX5,HNRNPD,NCBP1,ELAVL1,DHX9,TARDBP,HNRNPU,HNRNPA0,MAGOHB,HNRNPAB,MAGOH,KHSRP,BCLAF1,RBM8A,HNRNPC,RNPS1,THRAP3,FUS,CELF1,RBM10,ZC3H18,CIRBP,YTHDC1,LSM4,QKI,LSM6,FASTKD2	526	GO:BP
GO:0071007	U2-type catalytic step 2 spliceosome	1.42073e-15	11	PRPF19,SNRPD1,SRRM2,SNRPD2,SNRPB,PRPF8,PLRG1,SNRPA1,SNRNP40,CWC15,SNRPB2	30	GO:CC
GO:0035145	exon-exon junction complex	1.42073e-15	10	EIF4A3,SRSF1,MAGOHB,MAGOH,BCLAF1,SAP18,RBM8A,RNPS1,PNN,THRAP3	21	GO:CC
GO:0044270	cellular nitrogen compound catabolic process	9.2725e-15	29	EIF4A3,SSB,DDX5,HNRNPD,NCBP1,ELAVL1,DHX9,TARDBP,HNRNPU,HNRNPA0,MAGOHB,HNRNPAB,MAGOH,KHSRP,BCLAF1,RBM8A,HNRNPC,RNPS1,THRAP3,FUS,CELF1,RBM10,ZC3H18,CIRBP,YTHDC1,LSM4,QKI,LSM6,FASTKD2	567	GO:BP
GO:0046700	heterocycle catabolic process	9.56842e-15	29	EIF4A3,SSB,DDX5,HNRNPD,NCBP1,ELAVL1,DHX9,TARDBP,HNRNPU,HNRNPA0,MAGOHB,HNRNPAB,MAGOH,KHSRP,BCLAF1,RBM8A,HNRNPC,RNPS1,THRAP3,FUS,CELF1,RBM10,ZC3H18,CIRBP,YTHDC1,LSM4,QKI,LSM6,FASTKD2	568	GO:BP
GO:0019439	aromatic compound catabolic process	2.16724e-14	29	EIF4A3,SSB,DDX5,HNRNPD,NCBP1,ELAVL1,DHX9,TARDBP,HNRNPU,HNRNPA0,MAGOHB,HNRNPAB,MAGOH,KHSRP,BCLAF1,RBM8A,HNRNPC,RNPS1,THRAP3,FUS,CELF1,RBM10,ZC3H18,CIRBP,YTHDC1,LSM4,QKI,LSM6,FASTKD2	587	GO:BP
GO:0048026	positive regulation of mRNA splicing, via spliceosome	2.91624e-14	11	PRPF19,NCBP1,RBMX,TRA2B,SNRNP70,THRAP3,CIRBP,TRA2A,SF3B4,RBM3,RBMXL1	35	GO:BP
GO:0036464	cytoplasmic ribonucleoprotein granule	4.38711e-14	20	SSB,RBM4,ELAVL1,DHX9,TARDBP,HNRNPU,PCBP1,SARNP,TIAL1,HNRNPK,KHSRP,POLDIP3,NXF1,TIA1,CELF1,CIRBP,SNRPB2,LSM4,QKI,LSM6	255	GO:CC
GO:0005689	U12-type spliceosomal complex	4.38711e-14	10	DHX15,PHF5A,SNRPD1,SF3B3,SF3B1,SNRPD2,SF3B5,SNRPB,SF3B2,SF3B4	28	GO:CC
GO:1901361	organic cyclic compound catabolic process	7.18064e-14	29	EIF4A3,SSB,DDX5,HNRNPD,NCBP1,ELAVL1,DHX9,TARDBP,HNRNPU,HNRNPA0,MAGOHB,HNRNPAB,MAGOH,KHSRP,BCLAF1,RBM8A,HNRNPC,RNPS1,THRAP3,FUS,CELF1,RBM10,ZC3H18,CIRBP,YTHDC1,LSM4,QKI,LSM6,FASTKD2	616	GO:BP
GO:0045934	negative regulation of nucleobase-containing compound metabolic process	1.03668e-13	45	ILF3,HNRNPL,DDX5,HNRNPD,ELAVL1,DHX9,SRSF9,TARDBP,SRSF6,RALY,NONO,HNRNPU,U2AF2,KHDRBS1,HNRNPA0,SRSF7,SARNP,HNRNPA1,HNRNPA2B1,PTBP1,SFPQ,HNRNPAB,RBMX,SET,SRSF4,HNRNPK,SRSF2,SRSF10,BCLAF1,SAP18,HNRNPC,RNPS1,HDGF,CHD4,THRAP3,FUS,CCAR2,PTBP2,RBM10,CIRBP,SF1,RBFOX2,QKI,PSPC1,SUB1	1588	GO:BP
GO:0051253	negative regulation of RNA metabolic process	1.38001e-13	43	ILF3,HNRNPL,DDX5,HNRNPD,ELAVL1,DHX9,SRSF9,TARDBP,SRSF6,RALY,NONO,HNRNPU,U2AF2,KHDRBS1,HNRNPA0,SRSF7,SARNP,HNRNPA2B1,PTBP1,SFPQ,HNRNPAB,RBMX,SET,SRSF4,HNRNPK,SRSF2,SRSF10,BCLAF1,SAP18,HNRNPC,RNPS1,HDGF,CHD4,THRAP3,FUS,CCAR2,PTBP2,RBM10,CIRBP,SF1,RBFOX2,QKI,PSPC1	1463	GO:BP
GO:0050685	positive regulation of mRNA processing	1.48383e-13	11	PRPF19,NCBP1,RBMX,TRA2B,SNRNP70,THRAP3,CIRBP,TRA2A,SF3B4,RBM3,RBMXL1	40	GO:BP
GO:1902373	negative regulation of mRNA catabolic process	3.7751e-13	13	HNRNPD,ELAVL1,DHX9,TARDBP,HNRNPU,HNRNPA0,HNRNPAB,HNRNPC,THRAP3,FUS,RBM10,CIRBP,QKI	76	GO:BP
GO:0043487	regulation of RNA stability	1.54728e-12	17	HNRNPD,ELAVL1,DHX9,TARDBP,HNRNPU,HNRNPA0,KHSRP,HNRNPC,THRAP3,FUS,CELF1,RBM10,ZC3H18,CIRBP,YTHDC1,QKI,FASTKD2	187	GO:BP
GO:0000956	nuclear-transcribed mRNA catabolic process	1.56914e-12	15	EIF4A3,SSB,DDX5,HNRNPD,NCBP1,DHX9,HNRNPU,MAGOHB,HNRNPAB,MAGOH,BCLAF1,RBM8A,RNPS1,THRAP3,LSM4	131	GO:BP
GO:0048255	mRNA stabilization	1.74598e-12	12	HNRNPD,ELAVL1,DHX9,TARDBP,HNRNPU,HNRNPA0,HNRNPC,THRAP3,FUS,RBM10,CIRBP,QKI	66	GO:BP
GO:1902369	negative regulation of RNA catabolic process	2.58487e-12	13	HNRNPD,ELAVL1,DHX9,TARDBP,HNRNPU,HNRNPA0,HNRNPAB,HNRNPC,THRAP3,FUS,RBM10,CIRBP,QKI	88	GO:BP
GO:0043488	regulation of mRNA stability	6.92254e-12	16	HNRNPD,ELAVL1,DHX9,TARDBP,HNRNPU,HNRNPA0,KHSRP,HNRNPC,THRAP3,FUS,CELF1,RBM10,CIRBP,YTHDC1,QKI,FASTKD2	174	GO:BP
GO:0043489	RNA stabilization	8.34437e-12	12	HNRNPD,ELAVL1,DHX9,TARDBP,HNRNPU,HNRNPA0,HNRNPC,THRAP3,FUS,RBM10,CIRBP,QKI	75	GO:BP
GO:0006417	regulation of translation	2.40144e-11	21	EIF4A3,SSB,ILF3,HNRNPD,RBM4,NCBP1,ELAVL1,DHX9,HNRNPU,KHDRBS1,SARNP,MAGOH,POLDIP3,BCLAF1,RBM8A,BZW1,TIA1,CIRBP,QKI,RBM3,FASTKD2	378	GO:BP
GO:0035925	mRNA 3'-UTR AU-rich region binding	2.56078e-11	9	ILF3,HNRNPD,ELAVL1,NUDT21,HNRNPA0,TIAL1,KHSRP,CPSF1,TIA1	28	GO:MF
GO:0010494	cytoplasmic stress granule	3.62508e-11	12	SSB,RBM4,ELAVL1,TARDBP,TIAL1,HNRNPK,KHSRP,NXF1,TIA1,CELF1,CIRBP,QKI	92	GO:CC
GO:0010628	positive regulation of gene expression	6.15963e-11	35	PRPF19,EIF4A3,SSB,FUBP3,HNRNPD,RBM4,NCBP1,ELAVL1,DHX9,TARDBP,SRSF1,HNRNPU,U2AF2,RBM14,KHDRBS1,HNRNPA0,HNRNPAB,RBMX,POLDIP3,TRA2B,SNRNP70,HNRNPC,FUBP1,THRAP3,FUS,CELF1,RBM10,CIRBP,TRA2A,SF3B4,HNRNPLL,QKI,RBM3,FASTKD2,RBMXL1	1189	GO:BP
GO:0071004	U2-type prespliceosome	1.01655e-10	7	U2AF2,SF3B1,SNRPB,SNRNP70,LUC7L,SNRPC,LUC7L3	16	GO:CC
GO:0071010	prespliceosome	1.01655e-10	7	U2AF2,SF3B1,SNRPB,SNRNP70,LUC7L,SNRPC,LUC7L3	16	GO:CC
GO:0005686	U2 snRNP	1.14436e-10	12	PHF5A,SNRPD1,SF3B3,SF3B1,SNRPD2,SF3B5,SNRPB,SF3B2,SNRPA1,SNRPB2,SF3B4,RBMX2	102	GO:CC
GO:0010608	post-transcriptional regulation of gene expression	1.41671e-10	33	EIF4A3,SSB,ILF3,HNRNPD,RBM4,NCBP1,ELAVL1,DHX9,TARDBP,HNRNPU,NUDT21,KHDRBS1,HNRNPA0,SARNP,TIAL1,MAGOH,KHSRP,POLDIP3,BCLAF1,RBM8A,HNRNPC,THRAP3,BZW1,FUS,TIA1,CELF1,RBM10,ZC3H18,CIRBP,YTHDC1,QKI,RBM3,FASTKD2	1092	GO:BP
GO:0009057	macromolecule catabolic process	3.66381e-10	36	PRPF19,EIF4A3,SSB,DDX5,HNRNPD,NCBP1,ELAVL1,DHX9,TARDBP,HNRNPU,SF3B3,HNRNPA0,MAGOHB,HNRNPAB,PCBP2,MAGOH,KHSRP,BCLAF1,SNRNP70,RBM8A,HNRNPC,RNPS1,THRAP3,FUS,CCAR2,CELF1,RBM10,ZC3H18,CIRBP,RBBP6,YTHDC1,LSM4,QKI,LSM6,FASTKD2,WAC	1338	GO:BP
GO:0034248	regulation of amide metabolic process	3.78062e-10	21	EIF4A3,SSB,ILF3,HNRNPD,RBM4,NCBP1,ELAVL1,DHX9,HNRNPU,KHDRBS1,SARNP,MAGOH,POLDIP3,BCLAF1,RBM8A,BZW1,TIA1,CIRBP,QKI,RBM3,FASTKD2	439	GO:BP
GO:0036002	pre-mRNA binding	3.79327e-10	19	HNRNPL,DDX5,RBM4,TARDBP,SRSF6,HNRNPU,U2AF1L4,U2AF2,HNRNPA1,HNRNPA2B1,PTBP1,SRSF2,TRA2B,PRPF8,SNRPC,CELF1,CELF2,SF1,U2AF1	316	GO:MF
GO:0071012	catalytic step 1 spliceosome	1.07054e-09	6	PRPF19,EIF4A3,MAGOHB,PRPF8,RBM8A,SNRNP200	12	GO:CC
GO:0071006	U2-type catalytic step 1 spliceosome	1.07054e-09	6	PRPF19,EIF4A3,MAGOHB,PRPF8,RBM8A,SNRNP200	12	GO:CC
GO:0042382	paraspeckles	1.91791e-09	6	CPSF6,NONO,NUDT21,HNRNPM,SFPQ,PSPC1	13	GO:CC
GO:0031329	regulation of cellular catabolic process	8.01602e-09	24	EIF4A3,HNRNPD,ELAVL1,DHX9,TARDBP,HNRNPU,HNRNPA0,MAGOHB,HNRNPAB,MAGOH,KHSRP,SNRNP70,RBM8A,HNRNPC,THRAP3,FUS,CELF1,RBM10,ZC3H18,CIRBP,YTHDC1,QKI,FASTKD2,WAC	687	GO:BP
GO:0005849	mRNA cleavage factor complex	1.09682e-08	7	CSTF1,CPSF6,CPSF4,NUDT21,WDR33,FIP1L1,CPSF1	29	GO:CC
GO:0045727	positive regulation of translation	1.30374e-08	12	EIF4A3,SSB,HNRNPD,RBM4,ELAVL1,DHX9,HNRNPU,KHDRBS1,POLDIP3,CIRBP,RBM3,FASTKD2	140	GO:BP
GO:0009895	negative regulation of catabolic process	2.21579e-08	17	HNRNPD,ELAVL1,DHX9,TARDBP,HNRNPU,SF3B3,HNRNPA0,HNRNPAB,SNRNP70,HNRNPC,THRAP3,FUS,CCAR2,RBM10,CIRBP,QKI,WAC	347	GO:BP
GO:0031330	negative regulation of cellular catabolic process	2.68841e-08	14	HNRNPD,ELAVL1,DHX9,TARDBP,HNRNPU,HNRNPA0,HNRNPAB,SNRNP70,HNRNPC,THRAP3,FUS,RBM10,CIRBP,QKI	222	GO:BP
GO:0006376	mRNA splice site recognition	4.17411e-08	14	SRSF9,SRSF6,SRSF1,SRSF10,SRSF5,LUC7L,SNRPC,CELF1,PTBP2,CELF2,LUC7L3,PUF60,SF1,YTHDC1	230	GO:BP
GO:0000184	nuclear-transcribed mRNA catabolic process, nonsense-mediated decay	4.28787e-08	8	EIF4A3,NCBP1,MAGOHB,HNRNPAB,MAGOH,BCLAF1,RBM8A,RNPS1	48	GO:BP
GO:0030619	U1 snRNA binding	5.03221e-08	5	PRPF8,SNRNP70,SNRPA,SNRPC,SNRPB2	8	GO:MF
GO:0000346	transcription export complex	6.86606e-08	5	DDX39B,THOC3,SARNP,ZC3H11A,NXF1	11	GO:CC
GO:0034250	positive regulation of amide metabolic process	8.5289e-08	12	EIF4A3,SSB,HNRNPD,RBM4,ELAVL1,DHX9,HNRNPU,KHDRBS1,POLDIP3,CIRBP,RBM3,FASTKD2	166	GO:BP
GO:0008187	poly-pyrimidine tract binding	8.92192e-08	7	SSB,HNRNPU,U2AF2,KHDRBS1,HNRNPH1,PTBP1,HNRNPC	30	GO:MF
GO:0005847	mRNA cleavage and polyadenylation specificity factor complex	1.29259e-07	6	CPSF6,CPSF4,NUDT21,WDR33,FIP1L1,CPSF1	24	GO:CC
GO:0016363	nuclear matrix	2.76031e-07	10	PHF5A,NONO,HNRNPU,HNRNPM,SRRM1,ZNF326,HNRNPA2B1,SFPQ,PPIG,PSPC1	128	GO:CC
GO:0005726	perichromatin fibrils	2.85636e-07	4	DHX9,TARDBP,CPSF6,SRSF2	6	GO:CC
GO:0089701	U2AF complex	2.85636e-07	4	U2AF1L4,U2AF2,SF1,U2AF1	6	GO:CC
GO:0016973	poly(A)+ mRNA export from nucleus	3.19977e-07	6	NUP133,PABPN1,SARNP,POLDIP3,ZC3H11A,NXF1	24	GO:BP
GO:0031124	mRNA 3'-end processing	3.77462e-07	8	NCBP1,CSTF1,CPSF6,CPSF4,NUDT21,WDR33,CPSF1,YTHDC1	63	GO:BP
GO:0050733	RS domain binding	4.42396e-07	4	SRSF10,LUC7L,RBM39,U2AF1	5	GO:MF
GO:2000622	regulation of nuclear-transcribed mRNA catabolic process, nonsense-mediated decay	6.55564e-07	5	EIF4A3,MAGOHB,HNRNPAB,MAGOH,RBM8A	14	GO:BP
GO:0070935	3'-UTR-mediated mRNA stabilization	6.56318e-07	6	ELAVL1,TARDBP,HNRNPA0,HNRNPC,RBM10,QKI	27	GO:BP
GO:0097157	pre-mRNA intronic binding	7.99367e-07	5	HNRNPL,RBM4,TARDBP,HNRNPA2B1,PRPF8	13	GO:MF
GO:0030674	protein-macromolecule adaptor activity	8.82395e-07	26	SRRT,DHX9,TARDBP,RALY,HNRNPU,RBM14,KHDRBS1,HNRNPA1,HNRNPA2B1,TIAL1,SRSF2,EWSR1,BCLAF1,SAP18,HNRNPC,HDGF,CHD4,THRAP3,FUS,ZC3H18,SF1,YTHDC1,DDX17,RBFOX2,QKI,SUB1	947	GO:MF
GO:0009894	regulation of catabolic process	9.11218e-07	26	EIF4A3,HNRNPD,ELAVL1,DHX9,TARDBP,HNRNPU,SF3B3,HNRNPA0,MAGOHB,HNRNPAB,MAGOH,KHSRP,SNRNP70,RBM8A,HNRNPC,THRAP3,FUS,CCAR2,CELF1,RBM10,ZC3H18,CIRBP,YTHDC1,QKI,FASTKD2,WAC	1026	GO:BP
GO:0003697	single-stranded DNA binding	9.49205e-07	10	FUBP3,DHX9,HNRNPU,PCBP1,HNRNPA1,HNRNPA2B1,PCBP2,FUBP1,HNRNPDL,SUB1	121	GO:MF
GO:0008143	poly(A) binding	1.37861e-06	6	EIF4A3,PABPN1,HNRNPU,KHDRBS1,TIA1,HNRNPDL	28	GO:MF
GO:0034399	nuclear periphery	1.38185e-06	10	PHF5A,NONO,HNRNPU,HNRNPM,SRRM1,ZNF326,HNRNPA2B1,SFPQ,PPIG,PSPC1	153	GO:CC
GO:0046907	intracellular transport	1.94148e-06	30	EIF4A3,SSB,DDX39B,NUP88,NUP133,NUP43,RANBP2,RBM4,NCBP1,ELAVL1,DHX9,PABPN1,TARDBP,DDX39A,THOC3,CPSF6,HNRNPU,KHDRBS1,MAGOHB,SARNP,HNRNPA1,HNRNPA2B1,MAGOH,SRSF3,POLDIP3,SRSF10,ZC3H11A,RBM8A,NXF1,YTHDC1	1371	GO:BP
GO:0031123	RNA 3'-end processing	1.94448e-06	9	SSB,NCBP1,CSTF1,CPSF6,CPSF4,NUDT21,WDR33,CPSF1,YTHDC1	108	GO:BP
GO:0061980	regulatory RNA binding	2.02146e-06	7	RBM4,ELAVL1,DHX9,HNRNPA1,HNRNPA2B1,RBM10,QKI	49	GO:MF
GO:0006412	translation	2.03087e-06	21	EIF4A3,SSB,ILF3,HNRNPD,RBM4,NCBP1,ELAVL1,DHX9,HNRNPU,KHDRBS1,SARNP,MAGOH,POLDIP3,BCLAF1,RBM8A,BZW1,TIA1,CIRBP,QKI,RBM3,FASTKD2	723	GO:BP
GO:0043021	ribonucleoprotein complex binding	2.39112e-06	11	EIF4A3,DDX5,DHX9,CPSF6,HNRNPU,SNRPB,SNRPA,RBM39,DDX17,SNRPB2,RBM3	172	GO:MF
GO:1903503	ATPase inhibitor complex	2.47447e-06	3	MAGOHB,MAGOH,RBM8A	3	GO:CC
GO:1990501	exon-exon junction subcomplex mago-y14	2.47447e-06	3	MAGOHB,MAGOH,RBM8A	3	GO:CC
GO:0003724	RNA helicase activity	2.49583e-06	8	EIF4A3,DHX15,DDX39B,DDX5,DHX9,DDX39A,SNRNP200,DDX17	76	GO:MF
GO:0106222	lncRNA binding	2.49583e-06	5	ELAVL1,NONO,HNRNPU,CELF1,CELF2	17	GO:MF
GO:0031053	primary miRNA processing	2.58654e-06	5	SRRT,DDX5,NCBP1,HNRNPA2B1,SRSF3	18	GO:BP
GO:0008186	ATP-dependent activity, acting on RNA	2.88582e-06	8	EIF4A3,DHX15,DDX39B,DDX5,DHX9,DDX39A,SNRNP200,DDX17	78	GO:MF
GO:0070717	poly-purine tract binding	2.89683e-06	6	EIF4A3,PABPN1,HNRNPU,KHDRBS1,TIA1,HNRNPDL	33	GO:MF
GO:0140517	protein-RNA adaptor activity	3.004e-06	5	HNRNPA2B1,TIAL1,HNRNPC,YTHDC1,QKI	18	GO:MF
GO:0070990	snRNP binding	3.15985e-06	4	SNRPB,SNRPA,RBM39,SNRPB2	8	GO:MF
GO:0000993	RNA polymerase II complex binding	3.70548e-06	6	RTRAF,DHX9,HNRNPU,ZNF326,CCAR2,WAC	35	GO:MF
GO:0043043	peptide biosynthetic process	3.74056e-06	21	EIF4A3,SSB,ILF3,HNRNPD,RBM4,NCBP1,ELAVL1,DHX9,HNRNPU,KHDRBS1,SARNP,MAGOH,POLDIP3,BCLAF1,RBM8A,BZW1,TIA1,CIRBP,QKI,RBM3,FASTKD2	752	GO:BP
GO:0005682	U5 snRNP	4.3849e-06	6	SNRPD1,SNRPD2,SNRPB,PRPF8,SNRNP40,SNRNP200	43	GO:CC
GO:0070063	RNA polymerase binding	4.43703e-06	7	RTRAF,DHX9,PABPN1,HNRNPU,ZNF326,CCAR2,WAC	58	GO:MF
GO:0060090	molecular adaptor activity	4.58239e-06	27	SRRT,NCBP1,DHX9,TARDBP,RALY,HNRNPU,RBM14,KHDRBS1,HNRNPA1,HNRNPA2B1,TIAL1,SRSF2,EWSR1,BCLAF1,SAP18,HNRNPC,HDGF,CHD4,THRAP3,FUS,ZC3H18,SF1,YTHDC1,DDX17,RBFOX2,QKI,SUB1	1136	GO:MF
GO:0035198	miRNA binding	4.6948e-06	6	RBM4,ELAVL1,HNRNPA1,HNRNPA2B1,RBM10,QKI	37	GO:MF
GO:0004386	helicase activity	6.94169e-06	10	EIF4A3,DHX15,DDX39B,DDX5,DHX9,DDX39A,CHD4,SNRNP200,DDX17,SUB1	160	GO:MF
GO:0043175	RNA polymerase core enzyme binding	7.10698e-06	6	RTRAF,DHX9,HNRNPU,ZNF326,CCAR2,WAC	40	GO:MF
GO:0034709	methylosome	1.13709e-05	4	SNRPD1,SNRPD2,SNRPB,ERH	13	GO:CC
GO:0000974	Prp19 complex	1.13709e-05	4	PRPF19,U2AF2,PLRG1,CWC15	13	GO:CC
GO:0003712	transcription coregulator activity	1.14932e-05	17	DHX9,RALY,HNRNPU,RBM14,SRSF2,EWSR1,BCLAF1,SAP18,HDGF,CHD4,THRAP3,FUS,SF1,DDX17,RBFOX2,QKI,SUB1	524	GO:MF
GO:0005685	U1 snRNP	1.48295e-05	9	SNRPD1,SNRPD2,SNRPB,SNRNP70,SNRPA,LUC7L,SNRPC,LUC7L3,SNRPB2	157	GO:CC
GO:0003725	double-stranded RNA binding	1.77663e-05	7	DHX15,ILF2,ILF3,ELAVL1,DHX9,HNRNPU,ZFR	73	GO:MF
GO:0035061	interchromatin granule	2.14796e-05	3	TARDBP,CPSF6,SRSF2	5	GO:CC
GO:0000243	commitment complex	2.14796e-05	3	SNRPD1,U2AF2,SNRPC	5	GO:CC
GO:0099080	supramolecular complex	3.07431e-05	27	SSB,HNRNPL,NUP133,NUP43,RBM4,ELAVL1,DHX9,TARDBP,HNRNPU,PCBP1,SARNP,TIAL1,HNRNPK,KHSRP,POLDIP3,NXF1,PNN,TIA1,CELF1,CIRBP,SNRPB2,LSM4,QKI,LSM6,FASTKD2,NUDCD2,MAD1L1	1426	GO:CC
GO:0042752	regulation of circadian rhythm	3.07975e-05	8	HNRNPD,RBM4,TARDBP,NONO,SFPQ,THRAP3,CCAR2,PSPC1	113	GO:BP
GO:1990935	splicing factor binding	3.88022e-05	3	SF3B1,SF3B5,SF3B4	5	GO:MF
GO:1990446	U1 snRNP binding	3.88022e-05	3	SNRPB,SNRPA,RBM39	5	GO:MF
GO:0030628	pre-mRNA 3'-splice site binding	3.88022e-05	3	U2AF1L4,U2AF2,U2AF1	5	GO:MF
GO:0043604	amide biosynthetic process	4.91781e-05	21	EIF4A3,SSB,ILF3,HNRNPD,RBM4,NCBP1,ELAVL1,DHX9,HNRNPU,KHDRBS1,SARNP,MAGOH,POLDIP3,BCLAF1,RBM8A,BZW1,TIA1,CIRBP,QKI,RBM3,FASTKD2	887	GO:BP
GO:0046833	positive regulation of RNA export from nucleus	5.25848e-05	3	DHX9,CPSF6,KHDRBS1	5	GO:BP
GO:0110104	mRNA alternative polyadenylation	5.25848e-05	3	CPSF6,NUDT21,YTHDC1	5	GO:BP
GO:0001099	basal RNA polymerase II transcription machinery binding	6.44475e-05	6	RTRAF,DHX9,HNRNPU,ZNF326,CCAR2,WAC	60	GO:MF
GO:0001098	basal transcription machinery binding	6.44475e-05	6	RTRAF,DHX9,HNRNPU,ZNF326,CCAR2,WAC	60	GO:MF
GO:0036260	RNA capping	6.68117e-05	4	NCBP1,SNRPD1,SNRPD2,SNRPB	16	GO:BP
GO:0006518	peptide metabolic process	7.21121e-05	21	EIF4A3,SSB,ILF3,HNRNPD,RBM4,NCBP1,ELAVL1,DHX9,HNRNPU,KHDRBS1,SARNP,MAGOH,POLDIP3,BCLAF1,RBM8A,BZW1,TIA1,CIRBP,QKI,RBM3,FASTKD2	911	GO:BP
GO:0032241	positive regulation of nucleobase-containing compound transport	0.000102402	3	DHX9,CPSF6,KHDRBS1	6	GO:BP
GO:0019904	protein domain specific binding	0.000166062	17	DDX5,SRSF9,SRRM2,U2AF2,KHDRBS1,HNRNPM,SRSF7,HNRNPA1,RBMX,HNRNPK,TRA2B,SRSF10,LUC7L,RBM39,LSM4,QKI,U2AF1	653	GO:MF
GO:0050779	RNA destabilization	0.000173558	7	HNRNPD,DHX9,TARDBP,HNRNPU,KHSRP,CELF1,ZC3H18	104	GO:BP
GO:0061014	positive regulation of mRNA catabolic process	0.000183538	7	HNRNPD,DHX9,TARDBP,HNRNPU,KHSRP,CELF1,QKI	105	GO:BP
GO:0019081	viral translation	0.000201908	4	SSB,DHX9,PTBP1,PCBP2	21	GO:BP
GO:0048511	rhythmic process	0.000211348	11	DDX5,HNRNPD,RBM4,DHX9,TARDBP,NONO,HNRNPU,SFPQ,THRAP3,CCAR2,PSPC1	298	GO:BP
GO:0035196	miRNA processing	0.000233507	5	SRRT,DDX5,NCBP1,HNRNPA2B1,SRSF3	44	GO:BP
GO:1903608	protein localization to cytoplasmic stress granule	0.000265117	3	SSB,DHX9,TIA1	8	GO:BP
GO:0036261	7-methylguanosine cap hypermethylation	0.000265117	3	SNRPD1,SNRPD2,SNRPB	8	GO:BP
GO:0044609	DBIRD complex	0.000286318	2	ZNF326,CCAR2	2	GO:CC
GO:0030620	U2 snRNA binding	0.000287181	3	SF3B3,PRPF8,SNRPA1	9	GO:MF
GO:0007623	circadian rhythm	0.000315983	9	HNRNPD,RBM4,TARDBP,NONO,HNRNPU,SFPQ,THRAP3,CCAR2,PSPC1	205	GO:BP
GO:0042405	nuclear inclusion body	0.000409603	3	RANBP2,PABPN1,NXF1	12	GO:CC
GO:0005643	nuclear pore	0.000409603	6	NUP88,NUP133,NUP43,RANBP2,NXF1,MAD1L1	97	GO:CC
GO:0008266	poly(U) RNA binding	0.00041808	4	SSB,KHDRBS1,HNRNPH1,HNRNPC	27	GO:MF
GO:1905663	positive regulation of telomerase RNA reverse transcriptase activity	0.000639724	2	HNRNPD,HNRNPA2B1	2	GO:BP
GO:1990247	N6-methyladenosine-containing RNA reader activity	0.000704412	3	HNRNPA2B1,HNRNPC,YTHDC1	12	GO:MF
GO:0075522	IRES-dependent viral translational initiation	0.00074868	3	SSB,PTBP1,PCBP2	11	GO:BP
GO:0070934	CRD-mediated mRNA stabilization	0.00074868	3	HNRNPD,DHX9,HNRNPU	11	GO:BP
GO:0003682	chromatin binding	0.000754656	15	DDX5,HNRNPD,DHX9,NONO,HNRNPU,NUDT21,SARNP,SFPQ,RBMX,SET,SAFB,HNRNPC,CHD4,FUS,WAC	602	GO:MF
GO:0140693	molecular condensate scaffold activity	0.000774676	4	TARDBP,HNRNPA1,HNRNPA2B1,FUS	32	GO:MF
GO:1990825	sequence-specific mRNA binding	0.000850916	3	SSB,DHX9,SRSF4	13	GO:MF
GO:1900152	negative regulation of nuclear-transcribed mRNA catabolic process, deadenylation-dependent decay	0.000980256	3	HNRNPD,DHX9,HNRNPU	12	GO:BP

## Sheet: 3.GSEA_combined_cluster3
GO.ID	Description	FDR	Gene.number	Genes	Term.size	Source
GO:0003729	mRNA binding	1.83307e-19	32	G3BP1,YBX1,AGO2,RBMS1,PUM1,FXR2,IGF2BP1,MECP2,TP53,XPO5,DDX6,RBM15,DDX3X,CAPRIN1,YTHDF2,SUPT5H,SPEN,PTBP3,LSM14A,DAZAP1,MSI2,IGF2BP3,DHFR,SHMT2,RBM15B,ESRP1,RBPMS2,HDLBP,LIN28A,RNF40,RNF20,METTL3	369	GO:MF
GO:0099080	supramolecular complex	1.95893e-17	51	FLNA,G3BP1,ACTN4,YBX1,CSRP1,PDLIM1,AGO2,PUM1,FXR2,IGF2BP1,EDC4,UPF1,CNOT1,TRIM71,DDX6,TNRC6A,DDX3X,XPO1,CDK9,HSPH1,DEK,COL1A1,COL1A2,COL5A1,CALM3,CAPRIN1,PRRC2C,CSDE1,YTHDF2,KIF23,KIF15,KIF4A,RACGAP1,DYNLL1,PAFAH1B1,CNOT9,LSM14A,COL6A3,COL5A2,COL7A1,FBLN1,LMNB1,LMNA,IGF2BP3,DNAJA3,VCP,EFEMP2,LRWD1,SUGT1,LIN28A,RCC2	1426	GO:CC
GO:0098687	chromosomal region	3.85176e-17	29	RBBP7,UPF1,XPO1,BAZ1B,SMC3,MCM7,H4C9,DYNLL1,PAFAH1B1,CBX1,EZH2,CBX3,DNMT1,HDAC2,PPP1CA,MCM3,MSH2,MCM6,HELLS,TOP2A,PARP1,PPP2CA,ERCC1,SMCHD1,LRWD1,SUN2,SUGT1,RCC2,WAPL	402	GO:CC
GO:0031507	heterochromatin formation	6.87065e-17	19	MECP2,RBM15,TRIM28,HMGB1,SUZ12,EZH2,CBX3,DNMT1,HDAC2,TRIP12,HELLS,LMNB1,LMNA,RBM15B,UHRF1,PCGF5,PCGF3,SMCHD1,METTL3	112	GO:BP
GO:0006325	chromatin organization	8.44543e-17	40	RBBP7,MECP2,TP53,RBM15,HMGB2,ANP32B,CDK9,BAZ1B,DEK,PRMT1,TRIM28,H4C9,HMGB1,CBX1,H1-4,SUZ12,EZH2,CBX3,DNMT1,RYBP,HDAC2,RNF2,RING1,SUPT5H,SKP1,TRIP12,HELLS,LMNB1,LMNA,RBM15B,UHRF1,HMGN1,PCGF5,PCGF3,SMCHD1,KDM2A,LRWD1,RNF40,RNF20,METTL3	816	GO:BP
GO:0006338	chromatin remodeling	2.18793e-16	36	RBBP7,MECP2,TP53,RBM15,HMGB2,ANP32B,CDK9,BAZ1B,DEK,PRMT1,TRIM28,H4C9,HMGB1,H1-4,SUZ12,EZH2,CBX3,DNMT1,RYBP,HDAC2,RNF2,RING1,SUPT5H,SKP1,TRIP12,HELLS,LMNB1,LMNA,RBM15B,UHRF1,PCGF5,PCGF3,SMCHD1,KDM2A,RNF20,METTL3	664	GO:BP
GO:0070828	heterochromatin organization	2.18793e-16	19	MECP2,RBM15,TRIM28,HMGB1,SUZ12,EZH2,CBX3,DNMT1,HDAC2,TRIP12,HELLS,LMNB1,LMNA,RBM15B,UHRF1,PCGF5,PCGF3,SMCHD1,METTL3	121	GO:BP
GO:0000932	P-body	3.51976e-16	17	YBX1,AGO2,PUM1,IGF2BP1,EDC4,UPF1,CNOT1,TRIM71,DDX6,TNRC6A,CAPRIN1,CSDE1,YTHDF2,CNOT9,LSM14A,IGF2BP3,LIN28A	100	GO:CC
GO:0071824	protein-DNA complex organization	4.5801e-16	41	RBBP7,MECP2,TP53,RBM15,HMGB2,ANP32B,CDK9,BAZ1B,DEK,PRMT1,TRIM28,H4C9,HMGB1,CBX1,H1-4,SUZ12,EZH2,CBX3,DNMT1,RYBP,HDAC2,RNF2,RING1,SUPT5H,SKP1,TRIP12,HELLS,LMNB1,LMNA,RBM15B,UHRF1,HMGN1,PCGF5,PCGF3,SMCHD1,KDM2A,LRWD1,SUGT1,RNF40,RNF20,METTL3	915	GO:BP
GO:0036464	cytoplasmic ribonucleoprotein granule	8.88568e-16	23	G3BP1,YBX1,AGO2,PUM1,FXR2,IGF2BP1,EDC4,UPF1,CNOT1,TRIM71,DDX6,TNRC6A,DDX3X,CDK9,CAPRIN1,PRRC2C,CSDE1,YTHDF2,CNOT9,LSM14A,IGF2BP3,VCP,LIN28A	255	GO:CC
GO:0045814	negative regulation of gene expression, epigenetic	2.36188e-15	19	MECP2,RBM15,TRIM28,HMGB1,SUZ12,EZH2,CBX3,DNMT1,HDAC2,TRIP12,HELLS,LMNB1,LMNA,RBM15B,UHRF1,PCGF5,PCGF3,SMCHD1,METTL3	139	GO:BP
GO:0034248	regulation of amide metabolic process	2.96299e-15	29	PDK1,YBX1,AGO2,TRMT10C,PUM1,FXR2,IGF2BP1,UPF1,CNOT1,TRIM71,TP53,DDX6,TNRC6A,DDX3X,PRMT1,CAPRIN1,CSDE1,YTHDF2,PPP1CA,CNOT9,LSM14A,THBS1,MSI2,IGF2BP3,DHFR,SHMT2,LIN28A,METTL3,PDK3	439	GO:BP
GO:0035770	ribonucleoprotein granule	3.29384e-15	23	G3BP1,YBX1,AGO2,PUM1,FXR2,IGF2BP1,EDC4,UPF1,CNOT1,TRIM71,DDX6,TNRC6A,DDX3X,CDK9,CAPRIN1,PRRC2C,CSDE1,YTHDF2,CNOT9,LSM14A,IGF2BP3,VCP,LIN28A	272	GO:CC
GO:0006259	DNA metabolic process	5.85621e-15	42	MSH6,RBBP7,KPNA2,RBMS1,UPF1,MECP2,TP53,HMGB2,S100A11,CDK9,DEK,SMC3,CDKN2A,TRIM28,MCM7,HMGB1,H1-4,EZH2,DNMT1,RPA3,MCM3,MSH2,TRIP12,MCM6,HELLS,TOP2A,PARP1,LOX,LMNA,PPP2CA,DNAJA3,UHRF1,VCP,ERCC1,RFC1,RFC2,MAPK1,WDHD1,SMCHD1,KDM2A,LRWD1,WAPL	1040	GO:BP
GO:0000792	heterochromatin	8.87341e-15	15	MECP2,BAZ1B,CDKN2A,TRIM28,CBX1,H1-4,SUZ12,EZH2,CBX3,DNMT1,RNF2,RING1,HELLS,UHRF1,LRWD1	83	GO:CC
GO:0010494	cytoplasmic stress granule	3.98077e-14	15	G3BP1,YBX1,PUM1,FXR2,IGF2BP1,DDX6,DDX3X,CAPRIN1,PRRC2C,CSDE1,YTHDF2,LSM14A,IGF2BP3,VCP,LIN28A	92	GO:CC
GO:0006417	regulation of translation	4.9563e-14	26	YBX1,AGO2,TRMT10C,PUM1,FXR2,IGF2BP1,UPF1,CNOT1,TRIM71,DDX6,TNRC6A,DDX3X,PRMT1,CAPRIN1,CSDE1,YTHDF2,PPP1CA,CNOT9,LSM14A,THBS1,MSI2,IGF2BP3,DHFR,SHMT2,LIN28A,METTL3	378	GO:BP
GO:0040029	epigenetic regulation of gene expression	8.45961e-14	21	MECP2,TP53,RBM15,TRIM28,HMGB1,SUZ12,EZH2,CBX3,DNMT1,HDAC2,RNF2,TRIP12,HELLS,LMNB1,LMNA,RBM15B,UHRF1,PCGF5,PCGF3,SMCHD1,METTL3	225	GO:BP
GO:0051276	chromosome organization	9.25919e-14	32	FLNA,G3BP1,UPF1,TP53,DDX3X,HMGB2,BAZ1B,SMC3,TRIM28,MCM7,H4C9,KIF23,HMGB1,KIF4A,RACGAP1,H1-4,EZH2,RPA3,MCM3,MSH2,MCM6,TOP2A,PARP1,LSM14A,LMNA,ERCC1,RFC1,RFC2,MAPK1,SMCHD1,SUGT1,WAPL	635	GO:BP
GO:0003682	chromatin binding	3.67221e-13	31	MSH6,ACTN4,YBX1,UPF1,MECP2,TP53,CDK9,SMC3,TRIM28,CBX1,H1-4,SUZ12,EZH2,CBX3,DNMT1,HDAC2,RNF2,RING1,SUPT5H,MSH2,HELLS,TOP2A,PARP1,SHMT2,ERCC1,HMGN1,RCC1,WDHD1,LRWD1,RNF20,NCOA5	602	GO:MF
GO:0061157	mRNA destabilization	9.29983e-13	15	YBX1,AGO2,PUM1,FXR2,IGF2BP1,UPF1,CNOT1,TRIM71,TNRC6A,CAPRIN1,CSDE1,YTHDF2,CNOT9,PDE12,METTL3	100	GO:BP
GO:0050779	RNA destabilization	1.65893e-12	15	YBX1,AGO2,PUM1,FXR2,IGF2BP1,UPF1,CNOT1,TRIM71,TNRC6A,CAPRIN1,CSDE1,YTHDF2,CNOT9,PDE12,METTL3	104	GO:BP
GO:0061014	positive regulation of mRNA catabolic process	1.83358e-12	15	YBX1,AGO2,PUM1,FXR2,IGF2BP1,UPF1,CNOT1,TRIM71,TNRC6A,CAPRIN1,CSDE1,YTHDF2,CNOT9,PDE12,METTL3	105	GO:BP
GO:0000781	chromosome, telomeric region	1.8842e-12	17	RBBP7,UPF1,MCM7,H4C9,CBX1,EZH2,CBX3,HDAC2,PPP1CA,MCM3,MSH2,MCM6,PARP1,ERCC1,SMCHD1,LRWD1,SUN2	171	GO:CC
GO:0017148	negative regulation of translation	2.03948e-12	16	YBX1,AGO2,FXR2,IGF2BP1,CNOT1,TRIM71,DDX6,TNRC6A,DDX3X,CAPRIN1,CNOT9,LSM14A,IGF2BP3,DHFR,SHMT2,LIN28A	128	GO:BP
GO:1903311	regulation of mRNA metabolic process	2.1277e-12	22	YBX1,AGO2,PUM1,FXR2,IGF2BP1,UPF1,CNOT1,TRIM71,TNRC6A,RBM15,CDK9,BAG4,CAPRIN1,CSDE1,YTHDF2,CNOT9,PDE12,DAZAP1,IGF2BP3,RBM15B,WTAP,METTL3	302	GO:BP
GO:1903313	positive regulation of mRNA metabolic process	9.59042e-12	16	YBX1,AGO2,PUM1,FXR2,IGF2BP1,UPF1,CNOT1,TRIM71,TNRC6A,CAPRIN1,CSDE1,YTHDF2,CNOT9,PDE12,DAZAP1,METTL3	143	GO:BP
GO:0051248	negative regulation of protein metabolic process	1.02923e-11	32	FLNA,YBX1,AGO2,FXR2,IGF2BP1,CNOT1,TRIM71,TP53,DDX6,TNRC6A,DDX3X,ANXA2,BAK1,CDKN2A,CALM3,CAPRIN1,RYBP,HDAC2,CNOT9,LSM14A,FBLN1,THBS1,IGF2BP3,DHFR,SHMT2,PPP2CA,DNAJA3,DNAJC10,PPIA,LRP1,LIN28A,PLAA	766	GO:BP
GO:0005201	extracellular matrix structural constituent	1.69161e-11	17	BGN,PCOLCE,COL1A1,COL1A2,COL5A1,COL12A1,COL6A3,COL6A2,COL5A2,COL7A1,NID2,FBLN1,FN1,THBS1,TNC,EFEMP2,FGB	167	GO:MF
GO:0034249	negative regulation of amide metabolic process	2.18521e-11	16	YBX1,AGO2,FXR2,IGF2BP1,CNOT1,TRIM71,DDX6,TNRC6A,DDX3X,CAPRIN1,CNOT9,LSM14A,IGF2BP3,DHFR,SHMT2,LIN28A	151	GO:BP
GO:0006974	DNA damage response	2.39401e-11	34	MSH6,UPF1,TP53,HMGB2,CDK9,BAK1,BAZ1B,DEK,SMC3,CDKN2A,TRIM28,MCM7,HMGB1,CBX1,CBX3,CCNK,RPA3,MCM3,MSH2,TRIP12,MCM6,TOP2A,PARP1,CRIP1,UHRF1,VCP,ERCC1,RFC1,RFC2,MAPK1,WDHD1,SMCHD1,KDM2A,METTL3	896	GO:BP
GO:0034708	methyltransferase complex	6.83541e-11	13	RBBP7,TRMT10C,ZC3H13,VIRMA,RBM15,PRMT1,SUZ12,EZH2,HDAC2,RNF2,RBM15B,WTAP,METTL3	102	GO:CC
GO:0031519	PcG protein complex	1.0996e-10	10	RBBP7,SUZ12,EZH2,RYBP,HDAC2,RNF2,RING1,SKP1,PCGF5,PCGF3	47	GO:CC
GO:0043488	regulation of mRNA stability	1.80089e-10	16	YBX1,AGO2,PUM1,FXR2,IGF2BP1,UPF1,CNOT1,TRIM71,TNRC6A,CAPRIN1,CSDE1,YTHDF2,CNOT9,PDE12,IGF2BP3,METTL3	174	GO:BP
GO:0062023	collagen-containing extracellular matrix	1.95468e-10	22	ANXA2,LGALS1,BGN,PCOLCE,COL1A1,GPC1,COL1A2,COL5A1,COL12A1,COL6A3,COL6A2,COL5A2,COL7A1,NID2,FBLN1,LOX,FN1,THBS1,TNC,EFEMP2,ERBIN,FGB	425	GO:CC
GO:0043414	macromolecule methylation	2.44118e-10	16	TRMT10C,RAMAC,RNMT,MECP2,ZC3H13,VIRMA,RBM15,PRMT1,EZH2,DNMT1,HELLS,PARP1,RBM15B,SMCHD1,WTAP,METTL3	178	GO:BP
GO:0051052	regulation of DNA metabolic process	2.70509e-10	25	MSH6,KPNA2,UPF1,MECP2,TP53,S100A11,CDK9,DEK,SMC3,CDKN2A,TRIM28,MCM7,HMGB1,H1-4,MCM3,MSH2,MCM6,PARP1,LMNA,PPP2CA,ERCC1,RFC2,MAPK1,SMCHD1,WAPL	521	GO:BP
GO:0006260	DNA replication	3.408e-10	19	RBBP7,RBMS1,UPF1,TP53,S100A11,CDK9,SMC3,MCM7,RPA3,MCM3,MCM6,PARP1,PPP2CA,DNAJA3,RFC1,RFC2,WDHD1,LRWD1,WAPL	281	GO:BP
GO:0043487	regulation of RNA stability	4.83734e-10	16	YBX1,AGO2,PUM1,FXR2,IGF2BP1,UPF1,CNOT1,TRIM71,TNRC6A,CAPRIN1,CSDE1,YTHDF2,CNOT9,PDE12,IGF2BP3,METTL3	187	GO:BP
GO:0036396	RNA N6-methyladenosine methyltransferase complex	4.97074e-10	6	ZC3H13,VIRMA,RBM15,RBM15B,WTAP,METTL3	9	GO:CC
GO:0061013	regulation of mRNA catabolic process	6.4994e-10	16	YBX1,AGO2,PUM1,FXR2,IGF2BP1,UPF1,CNOT1,TRIM71,TNRC6A,CAPRIN1,CSDE1,YTHDF2,CNOT9,PDE12,IGF2BP3,METTL3	191	GO:BP
GO:0000775	chromosome, centromeric region	1.21503e-09	17	XPO1,BAZ1B,SMC3,H4C9,DYNLL1,PAFAH1B1,CBX1,EZH2,CBX3,DNMT1,HELLS,TOP2A,PPP2CA,LRWD1,SUGT1,RCC2,WAPL	259	GO:CC
GO:0032259	methylation	1.28438e-09	18	TRMT10C,RAMAC,RNMT,MECP2,ZC3H13,VIRMA,RBM15,PRMT1,EZH2,DNMT1,HELLS,PARP1,SHMT2,RBM15B,SMCHD1,KDM2A,WTAP,METTL3	268	GO:BP
GO:0045934	negative regulation of nucleobase-containing compound metabolic process	2.84793e-09	42	MSH6,RBBP7,FLNA,YBX1,IGF2BP1,CNOT1,MECP2,TP53,HMGB2,S100A11,BAG4,CDKN2A,TRIM28,CSDE1,HMGB1,CBX1,H1-4,SUZ12,EZH2,CBX3,DNMT1,RYBP,HDAC2,RNF2,RING1,SUPT5H,SPEN,MSH2,PTBP3,PARP1,IGF2BP3,PPP2CA,YWHAQ,DNAJA3,UHRF1,ERCC1,RFC1,SMCHD1,KDM2A,LIN28A,NCOA5,WAPL	1588	GO:BP
GO:0006402	mRNA catabolic process	3.84112e-09	17	YBX1,AGO2,PUM1,FXR2,IGF2BP1,EDC4,UPF1,CNOT1,TRIM71,TNRC6A,CAPRIN1,CSDE1,YTHDF2,CNOT9,PDE12,IGF2BP3,METTL3	251	GO:BP
GO:0009048	dosage compensation by inactivation of X chromosome	4.85205e-09	7	RBM15,SUZ12,RBM15B,PCGF5,PCGF3,SMCHD1,METTL3	18	GO:BP
GO:0008094	ATP-dependent activity, acting on DNA	6.30834e-09	13	MSH6,G3BP1,UPF1,DDX3X,MCM7,MCM3,MSH2,MCM6,HELLS,TOP2A,RFC1,RFC2,WAPL	123	GO:MF
GO:0006412	translation	8.3595e-09	27	YBX1,AGO2,TRMT10C,PUM1,FXR2,IGF2BP1,UPF1,CNOT1,TRIM71,DDX6,TNRC6A,DDX3X,PRMT1,CAPRIN1,CSDE1,YTHDF2,TCEA1,PPP1CA,CNOT9,LSM14A,THBS1,MSI2,IGF2BP3,DHFR,SHMT2,LIN28A,METTL3	723	GO:BP
GO:0034063	stress granule assembly	8.7849e-09	8	G3BP1,DDX6,DDX3X,CAPRIN1,PRRC2C,CSDE1,YTHDF2,LSM14A	31	GO:BP
GO:0005657	replication fork	9.13991e-09	10	TP53,BAZ1B,DNMT1,RPA3,MCM3,PARP1,UHRF1,RFC1,RFC2,WDHD1	74	GO:CC
GO:0006401	RNA catabolic process	9.56564e-09	18	YBX1,AGO2,PUM1,FXR2,IGF2BP1,EDC4,UPF1,CNOT1,TRIM71,TNRC6A,CAPRIN1,CSDE1,YTHDF2,CNOT9,PDE12,IGF2BP3,LIN28A,METTL3	306	GO:BP
GO:0000278	mitotic cell cycle	9.56564e-09	30	FLNA,MECP2,TRIM71,TP53,DDX3X,BAZ1B,SMC3,CDKN2A,CALM3,KIF23,KIF15,KIF4A,RACGAP1,PAFAH1B1,EZH2,RNF2,CDK4,RPA3,MCM3,MSH2,MCM6,LSM14A,PPP2CA,VCP,RCC1,WDHD1,SUN2,RCC2,PHIP,WAPL	895	GO:BP
GO:0032993	protein-DNA complex	9.63746e-09	37	MSH6,RBBP7,UPF1,MECP2,TP53,HMGB2,BAZ1B,DEK,SMC3,CDKN2A,TRIM28,MCM7,H4C9,CBX1,H1-4,SUZ12,EZH2,CBX3,DNMT1,HDAC2,RNF2,RING1,CDK4,RPA3,MCM3,MCM6,HELLS,PARP1,STAT5A,TMPO,UHRF1,HMGN1,RCC1,LRWD1,RNF40,RNF20,WAPL	1436	GO:CC
GO:0034655	nucleobase-containing compound catabolic process	9.78932e-09	23	YBX1,AGO2,PUM1,FXR2,IGF2BP1,EDC4,UPF1,CNOT1,TRIM71,TNRC6A,CDKN2A,CAPRIN1,CSDE1,YTHDF2,CNOT9,PDE12,IGF2BP3,PPP2CA,VCP,GPI,PFKP,LIN28A,METTL3	526	GO:BP
GO:0007549	sex-chromosome dosage compensation	1.0634e-08	7	RBM15,SUZ12,RBM15B,PCGF5,PCGF3,SMCHD1,METTL3	20	GO:BP
GO:0043043	peptide biosynthetic process	1.86162e-08	27	YBX1,AGO2,TRMT10C,PUM1,FXR2,IGF2BP1,UPF1,CNOT1,TRIM71,DDX6,TNRC6A,DDX3X,PRMT1,CAPRIN1,CSDE1,YTHDF2,TCEA1,PPP1CA,CNOT9,LSM14A,THBS1,MSI2,IGF2BP3,DHFR,SHMT2,LIN28A,METTL3	752	GO:BP
GO:0031012	extracellular matrix	2.25783e-08	22	ANXA2,LGALS1,BGN,PCOLCE,COL1A1,GPC1,COL1A2,COL5A1,COL12A1,COL6A3,COL6A2,COL5A2,COL7A1,NID2,FBLN1,LOX,FN1,THBS1,TNC,EFEMP2,ERBIN,FGB	555	GO:CC
GO:0030312	external encapsulating structure	2.27102e-08	22	ANXA2,LGALS1,BGN,PCOLCE,COL1A1,GPC1,COL1A2,COL5A1,COL12A1,COL6A3,COL6A2,COL5A2,COL7A1,NID2,FBLN1,LOX,FN1,THBS1,TNC,EFEMP2,ERBIN,FGB	556	GO:CC
GO:0006281	DNA repair	2.54231e-08	24	MSH6,UPF1,TP53,HMGB2,CDK9,DEK,SMC3,TRIM28,MCM7,HMGB1,RPA3,MCM3,MSH2,TRIP12,MCM6,PARP1,UHRF1,VCP,ERCC1,RFC1,RFC2,WDHD1,SMCHD1,KDM2A	604	GO:BP
GO:0045293	mRNA editing complex	3.20767e-08	6	ZC3H13,VIRMA,RBM15,RBM15B,WTAP,METTL3	16	GO:CC
GO:0043604	amide biosynthetic process	3.31728e-08	29	PDK1,YBX1,AGO2,TRMT10C,PUM1,FXR2,IGF2BP1,UPF1,CNOT1,TRIM71,DDX6,TNRC6A,DDX3X,PRMT1,CAPRIN1,CSDE1,YTHDF2,TCEA1,PPP1CA,CNOT9,LSM14A,THBS1,MSI2,IGF2BP3,DHFR,SHMT2,LIN28A,METTL3,PDK3	887	GO:BP
GO:0044270	cellular nitrogen compound catabolic process	3.94224e-08	23	YBX1,AGO2,PUM1,FXR2,IGF2BP1,EDC4,UPF1,CNOT1,TRIM71,TNRC6A,CDKN2A,CAPRIN1,CSDE1,YTHDF2,CNOT9,PDE12,IGF2BP3,PPP2CA,VCP,GPI,PFKP,LIN28A,METTL3	567	GO:BP
GO:0046700	heterocycle catabolic process	4.03651e-08	23	YBX1,AGO2,PUM1,FXR2,IGF2BP1,EDC4,UPF1,CNOT1,TRIM71,TNRC6A,CDKN2A,CAPRIN1,CSDE1,YTHDF2,CNOT9,PDE12,IGF2BP3,PPP2CA,VCP,GPI,PFKP,LIN28A,METTL3	568	GO:BP
GO:0140097	catalytic activity, acting on DNA	6.02061e-08	16	MSH6,G3BP1,UPF1,DDX3X,SMC3,MCM7,DNMT1,MCM3,MSH2,MCM6,HELLS,TOP2A,ERCC1,RFC1,RFC2,WAPL	248	GO:MF
GO:1903047	mitotic cell cycle process	6.86258e-08	26	FLNA,MECP2,TRIM71,TP53,DDX3X,BAZ1B,SMC3,CDKN2A,CALM3,KIF23,KIF4A,RACGAP1,PAFAH1B1,EZH2,CDK4,MCM3,MSH2,MCM6,LSM14A,PPP2CA,VCP,RCC1,SUN2,RCC2,PHIP,WAPL	745	GO:BP
GO:0005721	pericentric heterochromatin	7.16976e-08	7	BAZ1B,CBX1,EZH2,CBX3,DNMT1,HELLS,LRWD1	31	GO:CC
GO:0000228	nuclear chromosome	7.16976e-08	14	BAZ1B,SMC3,MCM7,HDAC2,RPA3,MCM3,MCM6,TOP2A,PARP1,RCC1,WDHD1,SMCHD1,LRWD1,SUN2	222	GO:CC
GO:0019439	aromatic compound catabolic process	7.35404e-08	23	YBX1,AGO2,PUM1,FXR2,IGF2BP1,EDC4,UPF1,CNOT1,TRIM71,TNRC6A,CDKN2A,CAPRIN1,CSDE1,YTHDF2,CNOT9,PDE12,IGF2BP3,PPP2CA,VCP,GPI,PFKP,LIN28A,METTL3	587	GO:BP
GO:1990234	transferase complex	7.87619e-08	27	RBBP7,TRMT10C,ZC3H13,VIRMA,RBM15,CDK9,PRMT1,SUZ12,EZH2,HDAC2,RNF2,RING1,CCNK,CDK4,TCEA1,CDK12,SKP1,MCM3,RBM15B,PCGF5,PCGF3,PFKP,WTAP,SUGT1,RNF40,RNF20,METTL3	890	GO:CC
GO:0000785	chromatin	1.03679e-07	34	MSH6,RBBP7,UPF1,MECP2,TP53,HMGB2,BAZ1B,DEK,SMC3,CDKN2A,TRIM28,MCM7,H4C9,CBX1,H1-4,SUZ12,EZH2,CBX3,DNMT1,HDAC2,RNF2,RING1,CDK4,HELLS,PARP1,STAT5A,TMPO,UHRF1,HMGN1,RCC1,LRWD1,RNF40,RNF20,WAPL	1368	GO:CC
GO:0031965	nuclear membrane	1.04742e-07	16	KPNA2,RBM15,XPO1,MYOF,PAFAH1B1,CBX3,CDK4,LMNB1,LMNA,TMPO,LBR,ERBIN,WTAP,SUN2,ITPR3,ZC3HC1	313	GO:CC
GO:0140640	catalytic activity, acting on a nucleic acid	1.2337e-07	24	MSH6,G3BP1,AGO2,TRMT10C,UPF1,CNOT1,RNMT,DDX6,DDX3X,SMC3,RTCB,MCM7,DNMT1,MCM3,MSH2,MCM6,HELLS,TOP2A,PDE12,ERCC1,RFC1,RFC2,METTL3,WAPL	623	GO:MF
GO:0045727	positive regulation of translation	1.4544e-07	12	YBX1,AGO2,TRMT10C,FXR2,IGF2BP1,DDX3X,PRMT1,CSDE1,YTHDF2,THBS1,LIN28A,METTL3	140	GO:BP
GO:0032392	DNA geometric change	1.54163e-07	10	G3BP1,UPF1,DDX3X,HMGB2,MCM7,HMGB1,MCM3,MCM6,TOP2A,RFC2	86	GO:BP
GO:0022402	cell cycle process	1.71174e-07	34	MSH6,FLNA,PUM1,UPF1,MECP2,TRIM71,TP53,DDX3X,XPO1,BAZ1B,SMC3,CDKN2A,CALM3,YTHDF2,KIF23,KIF4A,RACGAP1,PAFAH1B1,EZH2,CDK4,MCM3,MSH2,MCM6,TOP2A,LSM14A,LMNA,PPP2CA,VCP,RCC1,SUN2,SUGT1,RCC2,PHIP,WAPL	1276	GO:BP
GO:1901361	organic cyclic compound catabolic process	1.71493e-07	23	YBX1,AGO2,PUM1,FXR2,IGF2BP1,EDC4,UPF1,CNOT1,TRIM71,TNRC6A,CDKN2A,CAPRIN1,CSDE1,YTHDF2,CNOT9,PDE12,IGF2BP3,PPP2CA,VCP,GPI,PFKP,LIN28A,METTL3	616	GO:BP
GO:0031331	positive regulation of cellular catabolic process	2.03641e-07	17	YBX1,AGO2,PUM1,FXR2,IGF2BP1,UPF1,CNOT1,TRIM71,TNRC6A,CAPRIN1,CSDE1,YTHDF2,HMGB1,SUPT5H,CNOT9,PDE12,METTL3	332	GO:BP
GO:0045595	regulation of cell differentiation	2.59604e-07	38	RBBP7,YBX1,MECP2,TP53,DDX6,RBM15,HMGB2,ANP32B,ANXA2,CDK9,COL1A1,GPC1,COL5A1,PRMT1,CDKN2A,H4C9,CAPRIN1,YTHDF2,HMGB1,PAFAH1B1,SUZ12,EZH2,DNMT1,HDAC2,CDK12,SPEN,PTBP3,PARP1,COL5A2,LOX,FN1,PPP2CA,EFEMP2,ESRP1,MAPK1,RBPMS2,LIN28A,METTL3	1576	GO:BP
GO:0016032	viral process	2.59604e-07	19	KPNA2,TP53,DDX6,DDX3X,LGALS1,CDK9,DEK,PRMT1,TRIM28,CSDE1,HMGB1,CCNK,TOP2A,PDE12,FBLN1,VCP,PPIA,GSN,RCC1	429	GO:BP
GO:0000288	nuclear-transcribed mRNA catabolic process, deadenylation-dependent decay	3.01974e-07	9	YBX1,AGO2,IGF2BP1,CNOT1,TNRC6A,CAPRIN1,CSDE1,CNOT9,PDE12	69	GO:BP
GO:0030020	extracellular matrix structural constituent conferring tensile strength	3.05067e-07	8	COL1A1,COL1A2,COL5A1,COL12A1,COL6A3,COL6A2,COL5A2,COL7A1	45	GO:MF
GO:0071103	DNA conformation change	3.26739e-07	10	G3BP1,UPF1,DDX3X,HMGB2,MCM7,HMGB1,MCM3,MCM6,TOP2A,RFC2	94	GO:BP
GO:0051247	positive regulation of protein metabolic process	3.59086e-07	33	YBX1,AGO2,TRMT10C,FXR2,IGF2BP1,TP53,DDX3X,ANP32B,ANXA2,BAG4,BAK1,SUMO2,PRMT1,CDKN2A,CALM3,CSDE1,YTHDF2,HMGB1,EZH2,HDAC2,SKP1,CNOT9,THBS1,PPP2CA,DNAJA3,UHRF1,VCP,PPIA,MAPK1,GSN,LRP1,LIN28A,METTL3	1253	GO:BP
GO:0043603	amide metabolic process	4.09241e-07	32	PDK1,YBX1,AGO2,TRMT10C,PUM1,FXR2,IGF2BP1,UPF1,CNOT1,TRIM71,TP53,DDX6,TNRC6A,DDX3X,PRMT1,CAPRIN1,CSDE1,YTHDF2,TCEA1,PPP1CA,CNOT9,LSM14A,THBS1,MSI2,IGF2BP3,DHFR,SHMT2,FPGS,PPP2CA,LIN28A,METTL3,PDK3	1194	GO:BP
GO:0042393	histone binding	4.15734e-07	15	MSH6,RBBP7,ANP32A,ANP32B,BAZ1B,DEK,CBX1,SUZ12,CBX3,HDAC2,UHRF1,RCC1,LRWD1,RNF20,PHIP	251	GO:MF
GO:0005635	nuclear envelope	4.31307e-07	19	KPNA2,RBM15,XPO1,MYOF,RTCB,PAFAH1B1,CBX3,CDK4,PARP1,LMNB1,LMNA,TMPO,RBM15B,LBR,ERBIN,WTAP,SUN2,ITPR3,ZC3HC1	497	GO:CC
GO:0009057	macromolecule catabolic process	4.86027e-07	34	FLNA,YBX1,AGO2,PUM1,FXR2,IGF2BP1,EDC4,UPF1,CNOT1,TRIM71,TNRC6A,XPO1,ANXA2,GPC1,SUMO2,CDKN2A,CAPRIN1,CSDE1,YTHDF2,RYBP,SKP1,PPP1CA,TRIP12,CNOT9,PDE12,IGF2BP3,UHRF1,VCP,LRP1,LIN28A,RNF40,RNF20,METTL3,PLAA	1338	GO:BP
GO:0003697	single-stranded DNA binding	5.36222e-07	11	YBX1,RBMS1,TP53,HMGB2,MCM7,HMGB1,RPA3,MCM3,MSH2,MCM6,ERCC1	121	GO:MF
GO:0140657	ATP-dependent activity	5.774e-07	22	MSH6,G3BP1,UPF1,TP53,DDX6,DDX3X,HSPH1,SMC3,MCM7,KIF23,KIF15,KIF4A,MCM3,MSH2,MCM6,HELLS,TOP2A,VCP,RFC1,RFC2,SMCHD1,WAPL	580	GO:MF
GO:0071345	cellular response to cytokine stimulus	6.26561e-07	26	ACTN4,YBX1,UPF1,RNMT,TP53,RBM15,CDK9,BAG4,COL1A1,YTHDF2,PAFAH1B1,CDK4,HELLS,CNOT9,PDE12,LSM14A,LOX,THBS1,STAT5A,DNAJA3,ERBIN,MAPK1,FGB,GSN,PFKP,METTL3	839	GO:BP
GO:0009894	regulation of catabolic process	6.4809e-07	29	FLNA,YBX1,AGO2,PUM1,FXR2,IGF2BP1,UPF1,CNOT1,TRIM71,TP53,TNRC6A,XPO1,ANXA2,SUMO2,CDKN2A,CAPRIN1,CSDE1,YTHDF2,HMGB1,RYBP,SUPT5H,PPP1CA,CNOT9,PDE12,IGF2BP3,PPP2CA,VCP,LRP1,METTL3	1026	GO:BP
GO:0000956	nuclear-transcribed mRNA catabolic process	6.4809e-07	11	YBX1,AGO2,IGF2BP1,EDC4,UPF1,CNOT1,TNRC6A,CAPRIN1,CSDE1,CNOT9,PDE12	131	GO:BP
GO:0140694	non-membrane-bounded organelle assembly	6.4809e-07	18	FLNA,G3BP1,CSRP1,CNOT1,DDX6,DDX3X,SMC3,CAPRIN1,PRRC2C,CSDE1,YTHDF2,KIF23,KIF4A,RACGAP1,LSM14A,GSN,RCC1,SUGT1	409	GO:BP
GO:0010608	post-transcriptional regulation of gene expression	6.57462e-07	30	YBX1,AGO2,TRMT10C,PUM1,FXR2,IGF2BP1,UPF1,CNOT1,MECP2,TRIM71,TP53,XPO5,DDX6,TNRC6A,DDX3X,PRMT1,CAPRIN1,CSDE1,YTHDF2,PPP1CA,CNOT9,PDE12,LSM14A,THBS1,MSI2,IGF2BP3,DHFR,SHMT2,LIN28A,METTL3	1092	GO:BP
GO:0005581	collagen trimer	7.62615e-07	9	COL1A1,COL1A2,COL5A1,COL12A1,COL6A3,COL6A2,COL5A2,COL7A1,LOX	91	GO:CC
GO:0006518	peptide metabolic process	7.63741e-07	27	YBX1,AGO2,TRMT10C,PUM1,FXR2,IGF2BP1,UPF1,CNOT1,TRIM71,DDX6,TNRC6A,DDX3X,PRMT1,CAPRIN1,CSDE1,YTHDF2,TCEA1,PPP1CA,CNOT9,LSM14A,THBS1,MSI2,IGF2BP3,DHFR,SHMT2,LIN28A,METTL3	911	GO:BP
GO:0034250	positive regulation of amide metabolic process	7.63741e-07	12	YBX1,AGO2,TRMT10C,FXR2,IGF2BP1,DDX3X,PRMT1,CSDE1,YTHDF2,THBS1,LIN28A,METTL3	166	GO:BP
GO:0005604	basement membrane	8.2217e-07	9	ANXA2,COL5A1,COL7A1,NID2,FBLN1,FN1,TNC,EFEMP2,ERBIN	92	GO:CC
GO:0140852	histone ubiquitin ligase activity	8.69635e-07	5	RNF2,UHRF1,PCGF5,PCGF3,RNF20	11	GO:MF
GO:0071168	protein localization to chromatin	1.1224e-06	8	CDK9,H4C9,EZH2,MSH2,PARP1,VCP,LRWD1,WAPL	58	GO:BP
GO:0051253	negative regulation of RNA metabolic process	1.1516e-06	35	RBBP7,FLNA,YBX1,IGF2BP1,CNOT1,MECP2,TP53,HMGB2,BAG4,CDKN2A,TRIM28,CSDE1,HMGB1,CBX1,H1-4,SUZ12,EZH2,CBX3,DNMT1,RYBP,HDAC2,RNF2,RING1,SUPT5H,SPEN,PTBP3,PARP1,IGF2BP3,YWHAQ,DNAJA3,UHRF1,RFC1,KDM2A,LIN28A,NCOA5	1463	GO:BP
GO:0010628	positive regulation of gene expression	1.15266e-06	31	G3BP1,YBX1,AGO2,TRMT10C,FXR2,IGF2BP1,UPF1,MECP2,TP53,DDX3X,HMGB2,ANXA2,PRMT1,CDKN2A,CSDE1,YTHDF2,HMGB1,DNMT1,HDAC2,MSH2,FBLN1,FN1,THBS1,TNC,DAZAP1,LMNA,IGF2BP3,GSN,GPI,LIN28A,METTL3	1189	GO:BP
GO:0034097	response to cytokine	1.16827e-06	27	ACTN4,YBX1,UPF1,RNMT,TP53,RBM15,CDK9,BAG4,COL1A1,YTHDF2,PAFAH1B1,CDK4,HELLS,CNOT9,PDE12,LSM14A,LOX,THBS1,STAT5A,SHMT2,DNAJA3,ERBIN,MAPK1,FGB,GSN,PFKP,METTL3	932	GO:BP
GO:0009896	positive regulation of catabolic process	1.29803e-06	20	YBX1,AGO2,PUM1,FXR2,IGF2BP1,UPF1,CNOT1,TRIM71,TNRC6A,SUMO2,CAPRIN1,CSDE1,YTHDF2,HMGB1,SUPT5H,CNOT9,PDE12,VCP,LRP1,METTL3	533	GO:BP
GO:0050839	cell adhesion molecule binding	1.34987e-06	21	FLNA,ACTN4,PDLIM1,DDX6,DDX3X,ANXA2,S100A11,COL5A1,RAB10,HMGB1,PPP1CA,FBLN1,FN1,THBS1,TNC,TAGLN2,TMPO,PPIA,FGB,PFKP,HDLBP	561	GO:MF
GO:0000803	sex chromosome	1.64073e-06	6	SUZ12,RNF2,RING1,PCGF5,PCGF3,SMCHD1	30	GO:CC
GO:0003730	mRNA 3'-UTR binding	2.00964e-06	10	AGO2,RBMS1,PUM1,FXR2,IGF2BP1,TP53,DAZAP1,IGF2BP3,RNF40,RNF20	111	GO:MF
GO:0006302	double-strand break repair	2.47906e-06	15	TP53,HMGB2,DEK,MCM7,HMGB1,RPA3,MCM3,MSH2,MCM6,PARP1,UHRF1,VCP,ERCC1,SMCHD1,KDM2A	309	GO:BP
GO:0030199	collagen fibril organization	2.51278e-06	8	ANXA2,COL1A1,COL1A2,COL5A1,COL12A1,COL5A2,LOX,EFEMP2	65	GO:BP
GO:0035196	miRNA processing	2.63327e-06	7	AGO2,PUM1,MECP2,TRIM71,TP53,LIN28A,METTL3	44	GO:BP
GO:0001510	RNA methylation	2.89959e-06	9	TRMT10C,RAMAC,RNMT,ZC3H13,VIRMA,RBM15,RBM15B,WTAP,METTL3	92	GO:BP
GO:1990841	promoter-specific chromatin binding	2.96493e-06	8	MECP2,TP53,TRIM28,SUZ12,EZH2,DNMT1,HDAC2,ERCC1	65	GO:MF
GO:0031329	regulation of cellular catabolic process	3.89502e-06	22	YBX1,AGO2,PUM1,FXR2,IGF2BP1,UPF1,CNOT1,TRIM71,TP53,TNRC6A,ANXA2,CDKN2A,CAPRIN1,CSDE1,YTHDF2,HMGB1,SUPT5H,CNOT9,PDE12,IGF2BP3,PPP2CA,METTL3	687	GO:BP
GO:0005788	endoplasmic reticulum lumen	4.14585e-06	14	LGALS1,COL1A1,COL1A2,COL5A1,COL12A1,COL6A3,COL6A2,COL5A2,COL7A1,FN1,THBS1,TNC,DNAJC10,MAPK1	313	GO:CC
GO:0006261	DNA-templated DNA replication	4.72417e-06	11	UPF1,CDK9,MCM7,MCM3,MCM6,PARP1,DNAJA3,RFC1,RFC2,WDHD1,LRWD1	162	GO:BP
GO:0010035	response to inorganic substance	5.36112e-06	19	MECP2,TP53,BAK1,COL1A1,CALM3,EZH2,HDAC2,PPP1CA,PARP1,THBS1,CRIP1,DHFR,PPP2CA,VCP,ERCC1,MAPK1,FGB,GPI,ITPR3	531	GO:BP
GO:0009968	negative regulation of signal transduction	6.08029e-06	31	RBBP7,G3BP1,CNOT1,TP53,DDX3X,HMGB2,BAK1,GPC1,PRMT1,YTHDF2,PAFAH1B1,EZH2,HDAC2,HELLS,PARP1,CNOT9,FBLN1,THBS1,LMNA,PPP2CA,DNAJA3,VCP,PPIA,ERBIN,RBPMS2,FGB,LRP1,METTL3,NCOA5,PHIP,ZC3HC1	1290	GO:BP
GO:0006310	DNA recombination	6.27422e-06	15	MSH6,KPNA2,HMGB2,MCM7,HMGB1,H1-4,RPA3,MCM3,MSH2,MCM6,TOP2A,PARP1,UHRF1,ERCC1,SMCHD1	334	GO:BP
GO:0007052	mitotic spindle organization	6.51124e-06	10	FLNA,MECP2,SMC3,KIF23,KIF4A,RACGAP1,LSM14A,VCP,RCC1,SUN2	133	GO:BP
GO:1902850	microtubule cytoskeleton organization involved in mitosis	6.57655e-06	11	FLNA,MECP2,SMC3,KIF23,KIF4A,RACGAP1,PAFAH1B1,LSM14A,VCP,RCC1,SUN2	168	GO:BP
GO:0098644	complex of collagen trimers	7.07024e-06	5	COL1A1,COL1A2,COL5A1,COL5A2,COL7A1	21	GO:CC
GO:0030097	hemopoiesis	7.36843e-06	26	FLNA,TP53,RBM15,HMGB2,ANXA2,LGALS1,BAK1,PRMT1,CDKN2A,H4C9,PRRC2C,YTHDF2,HMGB1,RACGAP1,PAFAH1B1,EZH2,MSH2,PTBP3,TOP2A,PARP1,LOX,STAT5A,DNAJA3,LBR,ERCC1,METTL3	965	GO:BP
GO:0000793	condensed chromosome	7.48266e-06	13	HMGB2,XPO1,BAZ1B,SMC3,HMGB1,DYNLL1,PAFAH1B1,CBX3,TOP2A,RCC1,LRWD1,SUN2,SUGT1	282	GO:CC
GO:2000765	regulation of cytoplasmic translation	8.83987e-06	6	YBX1,IGF2BP1,CSDE1,YTHDF2,LIN28A,METTL3	33	GO:BP
GO:0080009	mRNA methylation	8.90449e-06	5	TRMT10C,ZC3H13,VIRMA,WTAP,METTL3	18	GO:BP
GO:0098641	cadherin binding involved in cell-cell adhesion	9.57394e-06	5	PDLIM1,ANXA2,S100A11,RAB10,PPP1CA	18	GO:MF
GO:0000400	four-way junction DNA binding	9.57394e-06	5	MSH6,MECP2,HMGB2,HMGB1,MSH2	18	GO:MF
GO:0140517	protein-RNA adaptor activity	9.57394e-06	5	YBX1,IGF2BP1,YTHDF2,IGF2BP3,LIN28A	18	GO:MF
GO:0016556	mRNA modification	1.04119e-05	6	TRMT10C,ZC3H13,VIRMA,BAG4,WTAP,METTL3	34	GO:BP
GO:0051053	negative regulation of DNA metabolic process	1.12333e-05	10	MSH6,TP53,S100A11,TRIM28,H1-4,MSH2,PARP1,ERCC1,SMCHD1,WAPL	142	GO:BP
GO:0032508	DNA duplex unwinding	1.12333e-05	8	G3BP1,UPF1,DDX3X,MCM7,MCM3,MCM6,TOP2A,RFC2	80	GO:BP
GO:0051093	negative regulation of developmental process	1.2143e-05	25	RBBP7,YBX1,MECP2,TP53,DDX6,RBM15,ANP32B,COL5A1,PRMT1,CDKN2A,H4C9,YTHDF2,HMGB1,SUZ12,EZH2,DNMT1,HDAC2,CDK12,PARP1,COL5A2,THBS1,PPP2CA,MAPK1,RBPMS2,LIN28A	928	GO:BP
GO:0045596	negative regulation of cell differentiation	1.2539e-05	21	YBX1,MECP2,TP53,DDX6,RBM15,ANP32B,COL5A1,PRMT1,CDKN2A,H4C9,YTHDF2,HMGB1,SUZ12,EZH2,DNMT1,CDK12,COL5A2,PPP2CA,MAPK1,RBPMS2,LIN28A	681	GO:BP
GO:0019220	regulation of phosphate metabolic process	1.29795e-05	28	PDK1,FXR2,TP53,DDX3X,BAG4,BAK1,CDKN2A,MCM7,CALM3,DYNLL1,EZH2,HDAC2,CCNK,CDK12,PARP1,CNOT9,FBLN1,LOX,FN1,THBS1,PPP2CA,DNAJA3,DNAJC10,VCP,PPIA,MAPK1,PDK3,PHIP	1132	GO:BP
GO:0051174	regulation of phosphorus metabolic process	1.31365e-05	28	PDK1,FXR2,TP53,DDX3X,BAG4,BAK1,CDKN2A,MCM7,CALM3,DYNLL1,EZH2,HDAC2,CCNK,CDK12,PARP1,CNOT9,FBLN1,LOX,FN1,THBS1,PPP2CA,DNAJA3,DNAJC10,VCP,PPIA,MAPK1,PDK3,PHIP	1133	GO:BP
GO:0007155	cell adhesion	1.86623e-05	33	FLNA,ACTN4,CSRP1,PDLIM1,ANXA2,LGALS1,S100A11,BAG4,HSPH1,COL1A1,COL5A1,CDKN2A,RAB10,YTHDF2,HMGB1,PPP1CA,COL12A1,COL6A3,COL6A2,COL7A1,NID2,FBLN1,FN1,THBS1,TNC,PPP2CA,DNAJA3,EFEMP2,PPIA,ERBIN,FGB,METTL3,RCC2	1512	GO:BP
GO:0003678	DNA helicase activity	2.11023e-05	7	G3BP1,UPF1,DDX3X,MCM7,MCM3,MCM6,RFC2	59	GO:MF
GO:0098643	banded collagen fibril	2.11076e-05	4	COL1A1,COL1A2,COL5A1,COL5A2	12	GO:CC
GO:0005583	fibrillar collagen trimer	2.11076e-05	4	COL1A1,COL1A2,COL5A1,COL5A2	12	GO:CC
GO:0044093	positive regulation of molecular function	2.25615e-05	27	MSH6,ACTN4,DDX3X,HMGB2,ANP32B,ANXA2,BAK1,CDKN2A,CALM3,HMGB1,EZH2,HDAC2,SKP1,MSH2,THBS1,DHFR,PPP2CA,DNAJA3,DNAJC10,UHRF1,VCP,PPIA,RFC2,MAPK1,GSN,LRP1,PLAA	1097	GO:BP
GO:0043085	positive regulation of catalytic activity	2.40198e-05	22	MSH6,DDX3X,HMGB2,ANP32B,BAK1,CDKN2A,CALM3,HMGB1,EZH2,SKP1,MSH2,THBS1,DHFR,PPP2CA,DNAJA3,UHRF1,VCP,PPIA,RFC2,MAPK1,GSN,PLAA	773	GO:BP
GO:0034502	protein localization to chromosome	2.49425e-05	9	CDK9,H4C9,EZH2,MSH2,PARP1,VCP,LRWD1,RCC2,WAPL	121	GO:BP
GO:0042981	regulation of apoptotic process	2.5639e-05	32	FLNA,ACTN4,MECP2,TP53,DDX3X,ANP32A,HMGB2,ANP32B,LGALS1,BAG4,BAK1,CDKN2A,HMGB1,DNMT1,RYBP,HDAC2,PPP1CA,MSH2,HELLS,TOP2A,PARP1,LOX,THBS1,LMNA,DNAJA3,VCP,PPIA,FGB,GSN,GPI,PHIP,ZC3HC1	1463	GO:BP
GO:0060090	molecular adaptor activity	2.6409e-05	28	G3BP1,ACTN4,YBX1,PDLIM1,IGF2BP1,CNOT1,MECP2,DDX3X,HMGB2,TRIP11,COL1A2,TRIM28,CAPRIN1,YTHDF2,HMGB1,CBX1,EZH2,RYBP,SPEN,SKP1,CNOT9,LOX,IGF2BP3,KDM2A,SUN2,LIN28A,RNF20,NCOA5	1136	GO:MF
GO:0006275	regulation of DNA replication	2.83275e-05	9	TP53,S100A11,SMC3,MCM7,MCM3,MCM6,PPP2CA,RFC2,WAPL	123	GO:BP
GO:0045944	positive regulation of transcription by RNA polymerase II	2.84241e-05	29	ACTN4,YBX1,AGO2,MECP2,TP53,RBM15,DDX3X,HMGB2,ANXA2,CDK9,BAZ1B,DEK,SUMO2,CDKN2A,HMGB1,HDAC2,CCNK,TCEA1,SUPT5H,CDK12,TOP2A,PARP1,STAT5A,UHRF1,ERCC1,PCGF5,RNF40,RNF20,PHIP	1253	GO:BP
GO:0023057	negative regulation of signaling	2.84663e-05	31	RBBP7,G3BP1,CNOT1,TP53,DDX3X,HMGB2,BAK1,GPC1,PRMT1,YTHDF2,PAFAH1B1,EZH2,HDAC2,HELLS,PARP1,CNOT9,FBLN1,THBS1,LMNA,PPP2CA,DNAJA3,VCP,PPIA,ERBIN,RBPMS2,FGB,LRP1,METTL3,NCOA5,PHIP,ZC3HC1	1398	GO:BP
GO:0010648	negative regulation of cell communication	2.84663e-05	31	RBBP7,G3BP1,CNOT1,TP53,DDX3X,HMGB2,BAK1,GPC1,PRMT1,YTHDF2,PAFAH1B1,EZH2,HDAC2,HELLS,PARP1,CNOT9,FBLN1,THBS1,LMNA,PPP2CA,DNAJA3,VCP,PPIA,ERBIN,RBPMS2,FGB,LRP1,METTL3,NCOA5,PHIP,ZC3HC1	1398	GO:BP
GO:0033365	protein localization to organelle	2.87445e-05	28	FLNA,GRPEL2,KPNA2,YBX1,TP53,DDX6,DDX3X,XPO1,CDK9,BAG4,COL1A1,CDKN2A,TRIM28,H4C9,RAB10,EZH2,SKP1,MSH2,PARP1,DCLK1,PITRM1,LMNB1,LMNA,VCP,LRWD1,SUN2,RCC2,WAPL	1184	GO:BP
GO:0034774	secretory granule lumen	2.88051e-05	13	ACTN4,DDX3X,ANXA2,S100A11,HMGB1,FN1,THBS1,VCP,PPIA,MAPK1,FGB,GSN,GPI	320	GO:CC
GO:0030674	protein-macromolecule adaptor activity	2.96003e-05	25	G3BP1,ACTN4,YBX1,PDLIM1,IGF2BP1,MECP2,DDX3X,HMGB2,TRIP11,COL1A2,TRIM28,CAPRIN1,YTHDF2,HMGB1,EZH2,RYBP,SPEN,SKP1,CNOT9,IGF2BP3,KDM2A,SUN2,LIN28A,RNF20,NCOA5	947	GO:MF
GO:0060205	cytoplasmic vesicle lumen	3.08322e-05	13	ACTN4,DDX3X,ANXA2,S100A11,HMGB1,FN1,THBS1,VCP,PPIA,MAPK1,FGB,GSN,GPI	323	GO:CC
GO:0031983	vesicle lumen	3.1315e-05	13	ACTN4,DDX3X,ANXA2,S100A11,HMGB1,FN1,THBS1,VCP,PPIA,MAPK1,FGB,GSN,GPI	324	GO:CC
GO:0048524	positive regulation of viral process	3.20661e-05	7	KPNA2,DDX3X,LGALS1,HMGB1,TOP2A,PDE12,PPIA	65	GO:BP
GO:0048863	stem cell differentiation	3.47906e-05	12	RBBP7,PUM1,TP53,YTHDF2,EZH2,HDAC2,CDK12,FN1,MSI2,MAPK1,LIN28A,METTL3	245	GO:BP
GO:0005819	spindle	3.50805e-05	15	SMC3,CALM3,KIF23,KIF15,KIF4A,RACGAP1,DYNLL1,PAFAH1B1,CBX1,CBX3,LSM14A,PPP2CA,MAPK1,RCC2,WAPL	436	GO:CC
GO:0009790	embryo development	3.54653e-05	27	YBX1,CNOT1,TRIM71,TP53,COL1A1,COL5A1,RTCB,NMT1,PRMT1,TRIM28,YTHDF2,RACGAP1,PAFAH1B1,HDAC2,RNF2,MSH2,TRIP12,TOP2A,COL12A1,COL5A2,COL7A1,FN1,ERCC1,MAPK1,RBPMS2,GPI,LUZP1	1128	GO:BP
GO:0070934	CRD-mediated mRNA stabilization	3.58212e-05	4	YBX1,IGF2BP1,CSDE1,IGF2BP3	11	GO:BP
GO:0008353	RNA polymerase II CTD heptapeptide repeat kinase activity	3.7696e-05	4	CDK9,CCNK,CDK12,MAPK1	11	GO:MF
GO:0007051	spindle organization	3.88734e-05	11	FLNA,MECP2,SMC3,KIF23,KIF4A,RACGAP1,LSM14A,VCP,RCC1,SUN2,SUGT1	205	GO:BP
GO:0008134	transcription factor binding	4.21274e-05	19	FLNA,ACTN4,CNOT1,TP53,DDX3X,HMGB2,CDK9,CDKN2A,HMGB1,SUZ12,EZH2,CBX3,HDAC2,SPEN,TRIP12,PARP1,STAT5A,DNAJA3,ERCC1	600	GO:MF
GO:0043067	regulation of programmed cell death	4.45828e-05	32	FLNA,ACTN4,MECP2,TP53,DDX3X,ANP32A,HMGB2,ANP32B,LGALS1,BAG4,BAK1,CDKN2A,HMGB1,DNMT1,RYBP,HDAC2,PPP1CA,MSH2,HELLS,TOP2A,PARP1,LOX,THBS1,LMNA,DNAJA3,VCP,PPIA,FGB,GSN,GPI,PHIP,ZC3HC1	1506	GO:BP
GO:0015630	microtubule cytoskeleton	4.60318e-05	29	MECP2,TP53,DDX3X,MYOF,HSPH1,SMC3,CALM3,YTHDF2,KIF23,KIF15,KIF4A,RACGAP1,DYNLL1,PAFAH1B1,CBX1,CBX3,SKP1,MCM3,TOP2A,LSM14A,SHMT2,PPP2CA,MAPK1,PCGF5,LRP1,LRWD1,LUZP1,RCC2,WAPL	1405	GO:CC
GO:0050792	regulation of viral process	4.73638e-05	10	KPNA2,DDX3X,LGALS1,TRIM28,HMGB1,TOP2A,PDE12,FBLN1,PPIA,GSN	169	GO:BP
GO:0016604	nuclear body	4.86187e-05	22	TP53,ZC3H13,VIRMA,RBM15,XPO1,CDK9,SCAF11,SUMO2,CDKN2A,CBX1,SUZ12,RNF2,RING1,CDK12,TRIP12,PARP1,LMNA,RBM15B,ERBIN,ESRP1,WTAP,METTL3	895	GO:CC
GO:0070918	regulatory ncRNA processing	5.06598e-05	7	AGO2,PUM1,MECP2,TRIM71,TP53,LIN28A,METTL3	70	GO:BP
GO:0140862	histone H2AK119 ubiquitin ligase activity	5.08093e-05	3	RNF2,PCGF5,PCGF3	4	GO:MF
GO:1900151	regulation of nuclear-transcribed mRNA catabolic process, deadenylation-dependent decay	5.31161e-05	5	YBX1,AGO2,IGF2BP1,CNOT1,CSDE1	26	GO:BP
GO:0050790	regulation of catalytic activity	5.37461e-05	28	MSH6,TP53,DDX3X,HMGB2,ANP32B,BAK1,CDKN2A,CALM3,HMGB1,EZH2,CCNK,CDK12,SKP1,MSH2,PARP1,THBS1,DHFR,PPP2CA,DNAJA3,UHRF1,VCP,PPIA,RFC2,MAPK1,GSN,LRP1,RCC2,PLAA	1227	GO:BP
GO:0006305	DNA alkylation	5.48404e-05	6	MECP2,EZH2,DNMT1,HELLS,PARP1,SMCHD1	46	GO:BP
GO:0006306	DNA methylation	5.48404e-05	6	MECP2,EZH2,DNMT1,HELLS,PARP1,SMCHD1	46	GO:BP
GO:0090734	site of DNA damage	5.52071e-05	8	TP53,CBX1,CBX3,RPA3,PARP1,LMNA,VCP,SMCHD1	118	GO:CC
GO:0035098	ESC/E(Z) complex	6.11541e-05	4	RBBP7,SUZ12,EZH2,HDAC2	16	GO:CC
GO:0035102	PRC1 complex	6.11541e-05	4	RNF2,RING1,PCGF5,PCGF3	16	GO:CC
GO:0099512	supramolecular fiber	6.11541e-05	24	FLNA,ACTN4,CSRP1,PDLIM1,HSPH1,DEK,COL1A1,COL1A2,COL5A1,CALM3,KIF23,KIF15,KIF4A,RACGAP1,DYNLL1,PAFAH1B1,COL6A3,COL5A2,FBLN1,LMNB1,LMNA,DNAJA3,EFEMP2,RCC2	1054	GO:CC
GO:0060964	regulation of miRNA-mediated gene silencing	6.35083e-05	5	PUM1,MECP2,TRIM71,TP53,LIN28A	27	GO:BP
GO:0140993	histone modifying activity	6.55612e-05	11	BAZ1B,PRMT1,SUZ12,EZH2,HDAC2,RNF2,UHRF1,PCGF5,PCGF3,KDM2A,RNF20	212	GO:MF
GO:0099081	supramolecular polymer	6.69544e-05	24	FLNA,ACTN4,CSRP1,PDLIM1,HSPH1,DEK,COL1A1,COL1A2,COL5A1,CALM3,KIF23,KIF15,KIF4A,RACGAP1,DYNLL1,PAFAH1B1,COL6A3,COL5A2,FBLN1,LMNB1,LMNA,DNAJA3,EFEMP2,RCC2	1062	GO:CC
GO:0022414	reproductive process	6.89458e-05	32	MSH6,FLNA,AGO2,PUM1,MECP2,DDX3X,HMGB2,BAK1,SMC3,TRIM28,CSDE1,YTHDF2,RACGAP1,DYNLL1,PAFAH1B1,HDAC2,RNF2,MSH2,TOP2A,PARP1,CNOT9,FBLN1,TNC,CRIP1,DAZAP1,PPP2CA,ERCC1,PCGF5,SMCHD1,SUN2,LIN28A,METTL3	1541	GO:BP
GO:0042325	regulation of phosphorylation	7.03613e-05	24	FXR2,TP53,DDX3X,BAG4,BAK1,CDKN2A,MCM7,CALM3,DYNLL1,EZH2,HDAC2,CCNK,CDK12,CNOT9,FBLN1,LOX,FN1,THBS1,PPP2CA,DNAJA3,DNAJC10,PPIA,MAPK1,PHIP	966	GO:BP
GO:0003684	damaged DNA binding	7.11824e-05	7	MSH6,HMGB2,HMGB1,RPA3,MSH2,PARP1,ERCC1	73	GO:MF
GO:0016887	ATP hydrolysis activity	7.11824e-05	15	G3BP1,UPF1,DDX6,DDX3X,SMC3,MCM7,KIF23,KIF15,MCM3,MSH2,MCM6,VCP,RFC1,RFC2,SMCHD1	404	GO:MF
GO:0051726	regulation of cell cycle	7.12724e-05	26	PUM1,MECP2,TP53,DDX3X,XPO1,CDK9,BAK1,BAZ1B,CDKN2A,CALM3,YTHDF2,KIF23,RACGAP1,PAFAH1B1,EZH2,CCNK,CDK4,CDK12,RPA3,MSH2,PPP2CA,RCC1,METTL3,RCC2,PHIP,WAPL	1105	GO:BP
GO:0005524	ATP binding	7.37596e-05	32	MSH6,G3BP1,PDK1,UPF1,DDX6,DDX3X,CDK9,HSPH1,BAZ1B,SMC3,MCM7,CAPRIN1,KIF23,KIF15,KIF4A,CDK4,CDK12,MCM3,MSH2,MCM6,HELLS,TOP2A,DCLK1,FPGS,DNAJA3,VCP,RFC1,RFC2,MAPK1,PFKP,SMCHD1,PDK3	1500	GO:MF
GO:1900368	regulation of post-transcriptional gene silencing by regulatory ncRNA	7.50021e-05	5	PUM1,MECP2,TRIM71,TP53,LIN28A	28	GO:BP
GO:0034504	protein localization to nucleus	7.75536e-05	13	FLNA,KPNA2,TP53,XPO1,COL1A1,CDKN2A,TRIM28,SKP1,PARP1,DCLK1,LMNB1,LMNA,SUN2	315	GO:BP
GO:0000003	reproduction	7.8156e-05	32	MSH6,FLNA,AGO2,PUM1,MECP2,DDX3X,HMGB2,BAK1,SMC3,TRIM28,CSDE1,YTHDF2,RACGAP1,DYNLL1,PAFAH1B1,HDAC2,RNF2,MSH2,TOP2A,PARP1,CNOT9,FBLN1,TNC,CRIP1,DAZAP1,PPP2CA,ERCC1,PCGF5,SMCHD1,SUN2,LIN28A,METTL3	1552	GO:BP
GO:0061980	regulatory RNA binding	7.9728e-05	6	YBX1,AGO2,PUM1,MECP2,TRIM71,LIN28A	49	GO:MF
GO:0070937	CRD-mediated mRNA stability complex	8.34139e-05	3	YBX1,IGF2BP1,CSDE1	6	GO:CC
GO:0001739	sex chromatin	8.34139e-05	3	SUZ12,RNF2,RING1	6	GO:CC
GO:0045892	negative regulation of DNA-templated transcription	8.44337e-05	29	RBBP7,FLNA,YBX1,CNOT1,MECP2,TP53,HMGB2,CDKN2A,TRIM28,HMGB1,CBX1,H1-4,SUZ12,EZH2,CBX3,DNMT1,RYBP,HDAC2,RNF2,RING1,SUPT5H,SPEN,PARP1,YWHAQ,DNAJA3,UHRF1,RFC1,KDM2A,NCOA5	1333	GO:BP
GO:0009451	RNA modification	8.53119e-05	10	TRMT10C,RAMAC,RNMT,ZC3H13,VIRMA,RBM15,BAG4,RBM15B,WTAP,METTL3	182	GO:BP
GO:0060147	regulation of post-transcriptional gene silencing	8.79638e-05	5	PUM1,MECP2,TRIM71,TP53,LIN28A	29	GO:BP
GO:0051301	cell division	8.91839e-05	19	YBX1,SMC3,CDKN2A,CALM3,RAB10,YTHDF2,KIF23,KIF4A,RACGAP1,PAFAH1B1,CCNK,CDK4,PPP1CA,HELLS,TOP2A,RCC1,RCC2,ZC3HC1,WAPL	656	GO:BP
GO:0019058	viral life cycle	8.9554e-05	13	KPNA2,DDX6,DDX3X,LGALS1,DEK,TRIM28,HMGB1,CCNK,TOP2A,PDE12,VCP,PPIA,GSN	320	GO:BP
GO:0080134	regulation of response to stress	9.13661e-05	29	FLNA,PUM1,TP53,DDX3X,HMGB2,ANXA2,LGALS1,CDK9,BAK1,DEK,CDKN2A,TRIM28,YTHDF2,HMGB1,PARP1,LSM14A,THBS1,TNC,LMNA,DHFR,PPP2CA,DNAJA3,PPIA,ERBIN,ERCC1,MAPK1,FGB,SMCHD1,METTL3	1340	GO:BP
GO:1903900	regulation of viral life cycle	9.41072e-05	9	KPNA2,DDX3X,LGALS1,TRIM28,HMGB1,TOP2A,PDE12,PPIA,GSN	145	GO:BP
GO:0000122	negative regulation of transcription by RNA polymerase II	9.43488e-05	24	RBBP7,YBX1,CNOT1,MECP2,TP53,HMGB2,TRIM28,HMGB1,CBX1,H1-4,SUZ12,EZH2,CBX3,DNMT1,RYBP,HDAC2,RNF2,SUPT5H,SPEN,PARP1,DNAJA3,UHRF1,RFC1,NCOA5	986	GO:BP
GO:0098727	maintenance of cell number	9.5617e-05	10	RBBP7,IGF2BP1,CNOT1,DDX6,ZC3H13,SMC3,EZH2,HDAC2,LIN28A,METTL3	185	GO:BP
GO:0016477	cell migration	9.79142e-05	31	RBBP7,FLNA,ACTN4,PDLIM1,AGO2,MECP2,HMGB2,S100A11,BAG4,COL1A1,GPC1,COL5A1,HMGB1,PAFAH1B1,HDAC2,FBLN1,LOX,FN1,THBS1,TNC,STAT5A,DCLK1,LMNA,PPIA,MAPK1,LRP1,GPI,SUN2,RNF20,RCC2,PLAA	1496	GO:BP
GO:1902679	negative regulation of RNA biosynthetic process	9.88355e-05	29	RBBP7,FLNA,YBX1,CNOT1,MECP2,TP53,HMGB2,CDKN2A,TRIM28,HMGB1,CBX1,H1-4,SUZ12,EZH2,CBX3,DNMT1,RYBP,HDAC2,RNF2,RING1,SUPT5H,SPEN,PARP1,YWHAQ,DNAJA3,UHRF1,RFC1,KDM2A,NCOA5	1347	GO:BP
GO:0060966	regulation of gene silencing by regulatory ncRNA	0.000100731	5	PUM1,MECP2,TRIM71,TP53,LIN28A	30	GO:BP
GO:0008327	methyl-CpG binding	0.000103683	5	MECP2,PRMT1,DNMT1,UHRF1,LRWD1	30	GO:MF
GO:0141053	histone H2A ubiquitin ligase activity	0.000106974	3	RNF2,PCGF5,PCGF3	5	GO:MF
GO:0097190	apoptotic signaling pathway	0.000111072	18	MSH6,PDK1,TP53,DDX3X,HMGB2,BAK1,PPP1CA,MSH2,HELLS,PARP1,THBS1,CRIP1,LMNA,DNAJC10,PPIA,FGB,PHIP,ZC3HC1	607	GO:BP
GO:0030334	regulation of cell migration	0.000120793	23	RBBP7,FLNA,ACTN4,AGO2,MECP2,S100A11,BAG4,COL1A1,HMGB1,HDAC2,FBLN1,FN1,THBS1,TNC,STAT5A,LMNA,MAPK1,LRP1,GPI,SUN2,RNF20,RCC2,PLAA	934	GO:BP
GO:2000767	positive regulation of cytoplasmic translation	0.000122418	4	YBX1,IGF2BP1,CSDE1,LIN28A	15	GO:BP
GO:0030055	cell-substrate junction	0.000122883	14	FLNA,G3BP1,ACTN4,CSRP1,PDLIM1,RAB10,KIF23,TNC,YWHAQ,PPIA,ERBIN,MAPK1,GSN,LRP1	432	GO:CC
GO:0032559	adenyl ribonucleotide binding	0.000147789	32	MSH6,G3BP1,PDK1,UPF1,DDX6,DDX3X,CDK9,HSPH1,BAZ1B,SMC3,MCM7,CAPRIN1,KIF23,KIF15,KIF4A,CDK4,CDK12,MCM3,MSH2,MCM6,HELLS,TOP2A,DCLK1,FPGS,DNAJA3,VCP,RFC1,RFC2,MAPK1,PFKP,SMCHD1,PDK3	1560	GO:MF
GO:0003006	developmental process involved in reproduction	0.000150565	24	MSH6,FLNA,PUM1,MECP2,HMGB2,BAK1,TRIM28,CSDE1,YTHDF2,RACGAP1,DYNLL1,PAFAH1B1,RNF2,MSH2,PARP1,CNOT9,TNC,CRIP1,DAZAP1,ERCC1,PCGF5,SMCHD1,LIN28A,METTL3	1017	GO:BP
GO:0043596	nuclear replication fork	0.000162061	5	BAZ1B,RPA3,MCM3,PARP1,WDHD1	41	GO:CC
GO:2001056	positive regulation of cysteine-type endopeptidase activity	0.000165601	8	DDX3X,ANP32B,BAK1,CDKN2A,HMGB1,DNAJA3,VCP,GSN	119	GO:BP
GO:0101002	ficolin-1-rich granule	0.000177741	9	DDX3X,HMGB1,DYNLL1,VCP,PPIA,MAPK1,GSN,GPI,SLC2A3	184	GO:CC
GO:0003727	single-stranded RNA binding	0.000179399	7	AGO2,RBMS1,DDX3X,LSM14A,DAZAP1,MSI2,L1TD1	86	GO:MF
GO:1901701	cellular response to oxygen-containing compound	0.000199288	26	FLNA,UPF1,TP53,HMGB2,COL1A1,COL1A2,RAB10,HMGB1,DYNLL1,EZH2,DNMT1,HDAC2,CDK4,PARP1,COL5A2,TNC,STAT5A,DHFR,VCP,MAPK1,LRP1,LIN28A,NCOA5,PDK3,PHIP,PLAA	1179	GO:BP
GO:0031490	chromatin DNA binding	0.000205599	8	ACTN4,MECP2,H1-4,SUZ12,EZH2,HDAC2,HMGN1,RCC1	122	GO:MF
GO:0004386	helicase activity	0.000205599	9	G3BP1,UPF1,DDX6,DDX3X,MCM7,MCM3,MCM6,HELLS,RFC2	160	GO:MF
GO:0010812	negative regulation of cell-substrate adhesion	0.000206882	6	ACTN4,COL1A1,CDKN2A,FBLN1,THBS1,RCC2	59	GO:BP
GO:0051647	nucleus localization	0.000208015	5	CDK9,PAFAH1B1,LMNB1,LMNA,SUN2	35	GO:BP
GO:0005577	fibrinogen complex	0.000209998	3	FN1,THBS1,FGB	8	GO:CC
GO:0008024	cyclin/CDK positive transcription elongation factor complex	0.000209998	3	CDK9,CCNK,CDK12	8	GO:CC
GO:0000805	X chromosome	0.000209998	3	PCGF5,PCGF3,SMCHD1	8	GO:CC
GO:0043394	proteoglycan binding	0.000222862	5	COL5A1,FN1,THBS1,TNC,LRP1	36	GO:MF
GO:0001932	regulation of protein phosphorylation	0.000245091	22	FXR2,TP53,DDX3X,BAG4,BAK1,CDKN2A,CALM3,EZH2,HDAC2,CCNK,CDK12,CNOT9,FBLN1,LOX,FN1,THBS1,PPP2CA,DNAJA3,DNAJC10,PPIA,MAPK1,PHIP	910	GO:BP
GO:0032786	positive regulation of DNA-templated transcription, elongation	0.000247265	6	CDK9,CCNK,SUPT5H,CDK12,PARP1,HMGN1	61	GO:BP
GO:0035198	miRNA binding	0.000251066	5	YBX1,AGO2,PUM1,TRIM71,LIN28A	37	GO:MF
GO:0035278	miRNA-mediated gene silencing by inhibition of translation	0.000254613	4	AGO2,TRIM71,DDX6,TNRC6A	18	GO:BP
GO:0016310	phosphorylation	0.000261364	31	PDK1,FXR2,TP53,DDX3X,CDK9,BAG4,BAK1,BAZ1B,CDKN2A,MCM7,CALM3,DYNLL1,EZH2,HDAC2,CCNK,CDK4,CDK12,CNOT9,FBLN1,LOX,FN1,THBS1,DCLK1,PPP2CA,DNAJA3,DNAJC10,PPIA,MAPK1,PFKP,PDK3,PHIP	1579	GO:BP
GO:0009628	response to abiotic stimulus	0.000265946	25	MSH6,RBBP7,PDK1,PDLIM1,MECP2,TP53,DDX3X,BAK1,COL1A1,NMT1,HDAC2,PPP1CA,MSH2,PARP1,THBS1,TNC,CRIP1,LMNA,DNAJA3,VCP,ERCC1,GSN,GPI,METTL3,PDK3	1128	GO:BP
GO:0045652	regulation of megakaryocyte differentiation	0.000267784	5	RBM15,HMGB2,PRMT1,H4C9,LOX	37	GO:BP
GO:0019079	viral genome replication	0.000269156	8	DDX3X,DEK,TRIM28,CCNK,TOP2A,PDE12,VCP,PPIA	128	GO:BP
GO:0030522	intracellular receptor signaling pathway	0.000292096	13	ACTN4,PUM1,CNOT1,DDX3X,HMGB1,EZH2,PARP1,CNOT9,LSM14A,PPP2CA,ERBIN,MAPK1,PDK3	362	GO:BP
GO:0010564	regulation of cell cycle process	0.000306993	19	PUM1,MECP2,TP53,DDX3X,XPO1,BAZ1B,CDKN2A,CALM3,YTHDF2,KIF23,RACGAP1,EZH2,CDK4,MSH2,PPP2CA,RCC1,RCC2,PHIP,WAPL	724	GO:BP
GO:2000145	regulation of cell motility	0.000306993	23	RBBP7,FLNA,ACTN4,AGO2,MECP2,S100A11,BAG4,COL1A1,HMGB1,HDAC2,FBLN1,FN1,THBS1,TNC,STAT5A,LMNA,MAPK1,LRP1,GPI,SUN2,RNF20,RCC2,PLAA	996	GO:BP
GO:0140535	intracellular protein-containing complex	0.000311386	21	YBX1,AGO2,TRMT10C,IGF2BP1,CNOT1,RTCB,CSDE1,KIF23,RACGAP1,RNF2,RING1,TCEA1,SKP1,MCM3,CNOT9,VCP,PCGF5,PCGF3,SUGT1,RNF40,RNF20	951	GO:CC
GO:0010810	regulation of cell-substrate adhesion	0.000311928	10	FLNA,ACTN4,COL1A1,CDKN2A,FBLN1,FN1,THBS1,EFEMP2,FGB,RCC2	215	GO:BP
GO:0007281	germ cell development	0.000329504	13	MECP2,HMGB2,TRIM28,YTHDF2,DYNLL1,PAFAH1B1,RNF2,MSH2,ERCC1,PCGF5,SMCHD1,LIN28A,METTL3	367	GO:BP
GO:0030219	megakaryocyte differentiation	0.000338369	6	FLNA,RBM15,HMGB2,PRMT1,H4C9,LOX	65	GO:BP
GO:0044027	negative regulation of gene expression via CpG island methylation	0.00034415	3	DNMT1,HELLS,UHRF1	7	GO:BP
GO:2000116	regulation of cysteine-type endopeptidase activity	0.000347156	9	DDX3X,ANP32B,BAK1,CDKN2A,HMGB1,THBS1,DNAJA3,VCP,GSN	174	GO:BP
GO:0019904	protein domain specific binding	0.000352671	18	CNOT1,MECP2,TP53,DDX6,HMGB2,BAK1,CDKN2A,TRIM28,DYNLL1,CBX3,RNF2,SKP1,CNOT9,YWHAQ,VCP,LBR,RFC1,RCC2	653	GO:MF
GO:0000217	DNA secondary structure binding	0.000357517	5	MSH6,MECP2,HMGB2,HMGB1,MSH2	40	GO:MF
GO:2001237	negative regulation of extrinsic apoptotic signaling pathway	0.000369407	7	DDX3X,HMGB2,THBS1,LMNA,FGB,PHIP,ZC3HC1	98	GO:BP
GO:0005925	focal adhesion	0.00037455	13	FLNA,G3BP1,ACTN4,CSRP1,PDLIM1,RAB10,KIF23,TNC,YWHAQ,PPIA,MAPK1,GSN,LRP1	422	GO:CC
GO:0006354	DNA-templated transcription elongation	0.000375319	8	CDK9,EZH2,CCNK,TCEA1,SUPT5H,CDK12,PARP1,HMGN1	135	GO:BP
GO:0051087	protein-folding chaperone binding	0.000386496	8	GRPEL2,TP53,BAG4,BAK1,DNAJA3,DNAJC10,FGB,SUGT1	135	GO:MF
GO:0006303	double-strand break repair via nonhomologous end joining	0.00039399	6	HMGB2,DEK,HMGB1,ERCC1,SMCHD1,KDM2A	67	GO:BP
GO:0040011	locomotion	0.000395048	26	RBBP7,FLNA,ACTN4,AGO2,MECP2,HMGB2,S100A11,BAG4,COL1A1,HMGB1,HDAC2,FBLN1,LOX,FN1,THBS1,TNC,STAT5A,LMNA,PPIA,MAPK1,LRP1,GPI,SUN2,RNF20,RCC2,PLAA	1234	GO:BP
GO:0030141	secretory granule	0.000401344	20	ACTN4,DDX3X,ANXA2,S100A11,TRIP11,COL1A1,RAB10,HMGB1,RACGAP1,DYNLL1,FN1,THBS1,VCP,PPIA,MAPK1,FGB,GSN,GPI,ITPR3,SLC2A3	896	GO:CC
GO:1901681	sulfur compound binding	0.000406955	11	PCOLCE,COL5A1,PRMT1,PAFAH1B1,FN1,THBS1,EFEMP2,PPIA,RCC1,LRP1,METTL3	268	GO:MF
GO:0006304	DNA modification	0.000415025	7	MECP2,TRIM28,EZH2,DNMT1,HELLS,PARP1,SMCHD1	100	GO:BP
GO:0030198	extracellular matrix organization	0.000430136	12	ANXA2,COL1A1,COL1A2,COL5A1,COL12A1,COL5A2,COL7A1,NID2,FBLN1,LOX,EFEMP2,LRP1	324	GO:BP
GO:0010950	positive regulation of endopeptidase activity	0.000431684	8	DDX3X,ANP32B,BAK1,CDKN2A,HMGB1,DNAJA3,VCP,GSN	138	GO:BP
GO:0005518	collagen binding	0.000432099	6	PCOLCE,COL6A2,NID2,LOX,FN1,THBS1	69	GO:MF
GO:0008092	cytoskeletal protein binding	0.000437888	23	FLNA,ACTN4,CSRP1,PDLIM1,DDX3X,ANXA2,HSPH1,SMC3,RTCB,CALM3,RAB10,CAPZA2,KIF23,KIF15,KIF4A,RACGAP1,PAFAH1B1,TAGLN2,DCLK1,PPP2CA,GSN,SUN2,RCC2	1002	GO:MF
GO:0043062	extracellular structure organization	0.000440048	12	ANXA2,COL1A1,COL1A2,COL5A1,COL12A1,COL5A2,COL7A1,NID2,FBLN1,LOX,EFEMP2,LRP1	325	GO:BP
GO:0005584	collagen type I trimer	0.000441203	2	COL1A1,COL1A2	2	GO:CC
GO:0002944	cyclin K-CDK12 complex	0.000441203	2	CCNK,CDK12	2	GO:CC
GO:0030162	regulation of proteolysis	0.000444774	16	TP53,DDX3X,ANP32B,XPO1,ANXA2,BAK1,SUMO2,CDKN2A,HMGB1,RYBP,HDAC2,THBS1,DNAJA3,VCP,GSN,LRP1	555	GO:BP
GO:0045229	external encapsulating structure organization	0.000450158	12	ANXA2,COL1A1,COL1A2,COL5A1,COL12A1,COL5A2,COL7A1,NID2,FBLN1,LOX,EFEMP2,LRP1	326	GO:BP
GO:0019827	stem cell population maintenance	0.000455102	9	RBBP7,IGF2BP1,CNOT1,DDX6,ZC3H13,SMC3,HDAC2,LIN28A,METTL3	181	GO:BP
GO:0043280	positive regulation of cysteine-type endopeptidase activity involved in apoptotic process	0.000459974	7	DDX3X,ANP32B,CDKN2A,HMGB1,DNAJA3,VCP,GSN	102	GO:BP
GO:0033043	regulation of organelle organization	0.000460283	25	FLNA,G3BP1,UPF1,CNOT1,MECP2,TP53,ANXA2,BAG4,BAK1,BAZ1B,TRIM28,CAPRIN1,CAPZA2,DYNLL1,PAFAH1B1,TOP2A,PARP1,LMNA,ERCC1,MAPK1,GSN,RCC1,LRP1,PHIP,WAPL	1173	GO:BP
GO:2001233	regulation of apoptotic signaling pathway	0.000465874	13	TP53,DDX3X,HMGB2,BAK1,PPP1CA,HELLS,PARP1,THBS1,LMNA,PPIA,FGB,PHIP,ZC3HC1	382	GO:BP
GO:0032784	regulation of DNA-templated transcription elongation	0.000482978	7	CDK9,EZH2,CCNK,SUPT5H,CDK12,PARP1,HMGN1	103	GO:BP
GO:0060816	random inactivation of X chromosome	0.000510507	3	SUZ12,PCGF5,PCGF3	8	GO:BP
GO:1904813	ficolin-1-rich granule lumen	0.000519076	7	DDX3X,HMGB1,VCP,PPIA,MAPK1,GSN,GPI	124	GO:CC
GO:0040012	regulation of locomotion	0.000530827	23	RBBP7,FLNA,ACTN4,AGO2,MECP2,S100A11,BAG4,COL1A1,HMGB1,HDAC2,FBLN1,FN1,THBS1,TNC,STAT5A,LMNA,MAPK1,LRP1,GPI,SUN2,RNF20,RCC2,PLAA	1038	GO:BP
GO:0010638	positive regulation of organelle organization	0.000544507	15	FLNA,G3BP1,CNOT1,MECP2,TP53,ANXA2,BAG4,BAK1,TRIM28,CAPRIN1,DYNLL1,ERCC1,MAPK1,GSN,PHIP	505	GO:BP
GO:0035861	site of double-strand break	0.000544595	6	TP53,RPA3,PARP1,LMNA,VCP,SMCHD1	87	GO:CC
GO:0042555	MCM complex	0.000544595	3	MCM7,MCM3,MCM6	11	GO:CC
GO:0071162	CMG complex	0.000544595	3	MCM7,MCM3,MCM6	11	GO:CC
GO:0051169	nuclear transport	0.000546107	12	FLNA,KPNA2,UPF1,TP53,XPO5,ANP32A,ANP32B,XPO1,CDKN2A,TRIM28,LMNA,RBM15B	334	GO:BP
GO:0006913	nucleocytoplasmic transport	0.000546107	12	FLNA,KPNA2,UPF1,TP53,XPO5,ANP32A,ANP32B,XPO1,CDKN2A,TRIM28,LMNA,RBM15B	334	GO:BP
GO:0017116	single-stranded DNA helicase activity	0.00055442	4	MCM7,MCM3,MCM6,RFC2	23	GO:MF
GO:0090307	mitotic spindle assembly	0.000597084	6	FLNA,SMC3,KIF23,KIF4A,RACGAP1,LSM14A	73	GO:BP
GO:0016363	nuclear matrix	0.000605094	7	TP53,ANXA2,SMC3,KIF4A,LMNB1,LMNA,UHRF1	128	GO:CC
GO:0071514	genomic imprinting	0.000609714	4	MECP2,TRIM28,PCGF5,SMCHD1	23	GO:BP
GO:0045296	cadherin binding	0.000611276	12	FLNA,PDLIM1,DDX6,DDX3X,ANXA2,S100A11,RAB10,PPP1CA,TAGLN2,TMPO,PFKP,HDLBP	335	GO:MF
GO:2001234	negative regulation of apoptotic signaling pathway	0.000612558	10	DDX3X,HMGB2,BAK1,HELLS,THBS1,LMNA,PPIA,FGB,PHIP,ZC3HC1	236	GO:BP
GO:0045182	translation regulator activity	0.000621805	8	AGO2,FXR2,IGF2BP1,TRIM71,TCEA1,IGF2BP3,DHFR,SHMT2	147	GO:MF
GO:0032200	telomere organization	0.000649492	9	UPF1,H4C9,EZH2,RPA3,PARP1,LMNA,ERCC1,RFC1,MAPK1	191	GO:BP
GO:0071495	cellular response to endogenous stimulus	0.000649492	28	RBBP7,FLNA,CNOT1,MECP2,TRIM71,TP53,BAG4,COL1A1,GPC1,COL1A2,PRMT1,RAB10,EZH2,DNMT1,HDAC2,PARP1,CNOT9,COL5A2,LOX,THBS1,TNC,STAT5A,MAPK1,RBPMS2,FGB,LRP1,NCOA5,PHIP	1432	GO:BP
GO:0010952	positive regulation of peptidase activity	0.000654349	8	DDX3X,ANP32B,BAK1,CDKN2A,HMGB1,DNAJA3,VCP,GSN	148	GO:BP
GO:0072359	circulatory system development	0.000665382	24	FLNA,PDLIM1,AGO2,MECP2,TP53,RBM15,ANP32B,ANXA2,TRIP11,BAK1,COL1A1,COL1A2,COL5A1,PRMT1,DNMT1,LOX,FN1,THBS1,CRIP1,LMNA,EFEMP2,MAPK1,LRP1,LUZP1	1130	GO:BP
GO:0005637	nuclear inner membrane	0.00066691	5	CBX3,LMNB1,TMPO,LBR,SUN2	57	GO:CC
GO:0140718	facultative heterochromatin formation	0.000668813	5	TRIM28,SUZ12,EZH2,DNMT1,HELLS	46	GO:BP
GO:0043281	regulation of cysteine-type endopeptidase activity involved in apoptotic process	0.000679537	8	DDX3X,ANP32B,CDKN2A,HMGB1,THBS1,DNAJA3,VCP,GSN	149	GO:BP
GO:0030155	regulation of cell adhesion	0.000700783	19	FLNA,ACTN4,LGALS1,BAG4,HSPH1,COL1A1,CDKN2A,YTHDF2,HMGB1,FBLN1,FN1,THBS1,TNC,PPP2CA,DNAJA3,EFEMP2,FGB,METTL3,RCC2	778	GO:BP
GO:0042063	gliogenesis	0.000711942	12	MECP2,TP53,GPC1,PAFAH1B1,SUZ12,EZH2,HDAC2,MAPK1,LRP1,SUN2,LIN28A,METTL3	345	GO:BP
GO:0046983	protein dimerization activity	0.000722624	24	FLNA,GRPEL2,ACTN4,FXR2,TP53,S100A11,BAK1,SMC3,H4C9,PAFAH1B1,SUPT5H,MSH2,TOP2A,PARP1,CNOT9,THBS1,SHMT2,PPP2CA,EFEMP2,RBPMS2,RCC1,SMCHD1,RNF40,METTL3	1113	GO:MF
GO:0048027	mRNA 5'-UTR binding	0.000722624	4	IGF2BP1,DDX3X,IGF2BP3,SHMT2	25	GO:MF
GO:0009411	response to UV	0.000739503	8	MSH6,TP53,BAK1,MSH2,PARP1,CRIP1,ERCC1,METTL3	151	GO:BP
GO:0060341	regulation of cellular localization	0.000768158	22	FLNA,MECP2,ANP32B,XPO1,ANXA2,CDK9,BAG4,BAK1,GPC1,CDKN2A,TRIM28,DYNLL1,PARP1,DCLK1,LMNA,VCP,PPIA,MAPK1,FGB,GSN,LRP1,WAPL	995	GO:BP
GO:0046907	intracellular transport	0.000774318	27	FLNA,GRPEL2,KPNA2,ACTN4,UPF1,MECP2,TP53,XPO5,ANP32A,ANP32B,XPO1,ANXA2,TRIP11,CDKN2A,TRIM28,RAB10,KIF4A,DYNLL1,PAFAH1B1,DCLK1,LMNB1,LMNA,RBM15B,VCP,MAPK1,LRP1,SUN2	1371	GO:BP
GO:0052547	regulation of peptidase activity	0.000776147	10	DDX3X,ANP32B,BAK1,CDKN2A,HMGB1,THBS1,DNAJA3,VCP,GSN,LRP1	244	GO:BP
GO:0051129	negative regulation of cellular component organization	0.000796937	18	FLNA,TP53,DDX3X,ANXA2,BAK1,BAZ1B,CAPZA2,HMGB1,PAFAH1B1,HDAC2,TOP2A,PARP1,THBS1,LMNA,ERCC1,GSN,RCC2,WAPL	719	GO:BP
GO:0062153	C5-methylcytidine-containing RNA reader activity	0.000807044	2	YBX1,YTHDF2	2	GO:MF
GO:0032143	single thymine insertion binding	0.000807044	2	MSH6,MSH2	2	GO:MF
GO:0140994	RNA polymerase II CTD heptapeptide repeat modifying activity	0.000811649	4	CDK9,CCNK,CDK12,MAPK1	26	GO:MF
GO:0007097	nuclear migration	0.000814618	4	PAFAH1B1,LMNB1,LMNA,SUN2	25	GO:BP
GO:2001236	regulation of extrinsic apoptotic signaling pathway	0.000872212	8	DDX3X,HMGB2,PPP1CA,THBS1,LMNA,FGB,PHIP,ZC3HC1	155	GO:BP
GO:0031399	regulation of protein modification process	0.000882824	25	FXR2,TP53,DDX3X,BAG4,BAK1,CDKN2A,CALM3,EZH2,HDAC2,CCNK,CDK12,SKP1,CNOT9,FBLN1,LOX,FN1,THBS1,PPP2CA,DNAJA3,DNAJC10,VCP,PPIA,MAPK1,PHIP,PLAA	1229	GO:BP
GO:0005677	chromatin silencing complex	0.000891452	3	SUZ12,EZH2,CBX3	13	GO:CC
GO:0031261	DNA replication preinitiation complex	0.000891452	3	MCM7,MCM3,MCM6	13	GO:CC
GO:0035064	methylated histone binding	0.000902523	6	MSH6,CBX1,SUZ12,CBX3,UHRF1,LRWD1	81	GO:MF
GO:2000736	regulation of stem cell differentiation	0.00093165	6	RBBP7,YTHDF2,EZH2,HDAC2,CDK12,METTL3	80	GO:BP
GO:0005178	integrin binding	0.000931799	8	ACTN4,COL5A1,HMGB1,FBLN1,FN1,THBS1,TNC,PPIA	158	GO:MF
GO:0072686	mitotic spindle	0.000955583	8	SMC3,KIF23,RACGAP1,DYNLL1,LSM14A,MAPK1,RCC2,WAPL	185	GO:CC
GO:0035987	endodermal cell differentiation	0.000957102	5	COL5A1,COL12A1,COL5A2,COL7A1,FN1	50	GO:BP
GO:1903799	negative regulation of miRNA processing	0.000965406	3	MECP2,TP53,LIN28A	10	GO:BP
GO:0006265	DNA topological change	0.000965406	3	HMGB2,HMGB1,TOP2A	10	GO:BP
GO:1905634	regulation of protein localization to chromatin	0.000965406	3	CDK9,VCP,WAPL	10	GO:BP
GO:0098632	cell-cell adhesion mediator activity	0.000978812	5	PDLIM1,ANXA2,S100A11,RAB10,PPP1CA	52	GO:MF
GO:0140034	methylation-dependent protein binding	0.000978945	6	MSH6,CBX1,SUZ12,CBX3,UHRF1,LRWD1	83	GO:MF

## Sheet: 4.GSEA_combined_common_all
GO.ID	Description	Term.size	Source	FDR.1	Gene.number.1	FDR.2	Gene.number.2	FDR.3	Gene.number.3
GO:0006412	translation	723	GO:BP	3.73164e-51	64	2.03087e-06	21	8.3595e-09	27
GO:0043043	peptide biosynthetic process	752	GO:BP	3.07403e-50	64	3.74056e-06	21	1.86162e-08	27
GO:0043604	amide biosynthetic process	887	GO:BP	1.04719e-49	67	4.91781e-05	21	3.31728e-08	29
GO:0006518	peptide metabolic process	911	GO:BP	1.83373e-46	65	7.21121e-05	21	7.63741e-07	27
GO:0006417	regulation of translation	378	GO:BP	5.75835e-07	16	2.40144e-11	21	4.9563e-14	26
GO:0034248	regulation of amide metabolic process	439	GO:BP	4.16792e-06	16	3.78062e-10	21	2.96299e-15	29
GO:0045727	positive regulation of translation	140	GO:BP	0.000205783	8	1.30374e-08	12	1.4544e-07	12
GO:0034250	positive regulation of amide metabolic process	166	GO:BP	0.000575304	8	8.5289e-08	12	7.63741e-07	12
GO:1901361	organic cyclic compound catabolic process	616	GO:BP	0.000710337	15	7.18064e-14	29	1.71493e-07	23
GO:0003729	mRNA binding	369	GO:MF	3.49027e-13	23	1.65353e-63	62	1.83307e-19	32

## Sheet: 5.GSEA_separate_interactomes
GO.ID	Source	Term.size	Description	FDR.R	Gene.number.R	Genes.R	FDR.X	Gene.number.X	Genes.X	Cluster1	Cluster2	Cluster3
GO:0005681	GO:CC	206	spliceosomal complex	1.72465e-35	33	CCDC12,CIRBP,CWC15,HNRNPA1L3,HNRNPA2B1,HNRNPA3,HNRNPC,HNRNPDL,HNRNPH1,HNRNPK,HNRNPM,HNRNPR,HNRNPU,LSM6,LUC7L,LUC7L3,RBM8A,RBMX,SF1,SF3B2,SF3B5,SNRPA,SNRPB,SNRPB2,SNRPC,SNRPD2,SNU13,SRRM2,SRSF2,TRA2A,U2AF1,U2AF1L4,YBX1	1.19456e-46	59	HNRNPA1,HNRNPA2B1,HNRNPA3,HNRNPC,HNRNPDL,HNRNPH1,HNRNPK,HNRNPM,HNRNPR,HNRNPU,LUC7L3,RBM8A,SF1,SF3B2,SNRPA,SNRPB,SNRPC,SNRPD2,SRRM2,SRSF2,TRA2A,YBX1,API5,DDX39B,DDX5,DHX15,EIF4A3,HNRNPF,LSM4,MAGOH,MAGOHB,PABPC1,PHF5A,PLRG1,PNN,PRPF19,PRPF38A,PRPF8,PTBP2,RALY,RBM28,RBM3,RBMX2,RBMXL1,SF3B1,SF3B3,SF3B4,SNRNP200,SNRNP40,SNRNP70,SNRPA1,SNRPD1,SREK1,SRRM1,SRSF1,TRA2B,U2AF2,UPF1,WAC	NA	2	NA		enriched in RSX interactome only
GO:0003729	GO:MF	369	mRNA binding	1.43496e-34	39	C1QBP,CAPRIN1,CIRBP,CNBP,DAZAP1,FUBP1,FUBP3,FUS,G3BP1,HNRNPA0,HNRNPA1L3,HNRNPA2B1,HNRNPA3,HNRNPAB,HNRNPC,HNRNPD,HNRNPK,HNRNPM,HNRNPR,HNRNPU,KHDRBS1,KHSRP,LUC7L,LUC7L3,MECP2,PTBP1,QKI,RBM8A,RBMS1,RBMX,RNPS1,RPS3A,SF1,SNRPC,SRRM2,SSB,TIAL1,YBX1,YBX3	9.45523e-86	109	DAZAP1,FUBP1,FUBP3,FUS,G3BP1,HNRNPA0,HNRNPA1,HNRNPA2B1,HNRNPA3,HNRNPAB,HNRNPC,HNRNPD,HNRNPK,HNRNPM,HNRNPR,HNRNPU,KHDRBS1,KHSRP,LUC7L3,PTBP1,QKI,RBM8A,RBMS1,RNPS1,RPS3A,SF1,SNRPC,SRRM2,SSB,YBX1,YBX3,AGO2,BCLAF1,CELF1,CELF2,CPSF1,CPSF6,DDX17,DDX3X,DDX5,DDX6,DHFR,DHX9,EIF2A,EIF3A,EIF4A3,EIF4G2,ELAVL1,ESRP1,ETF1,FXR2,GNL3,HDLBP,HNRNPL,HNRNPLL,IGF2BP1,IGF2BP3,ILF3,LARP7,LIN28A,LSM14A,METTL3,MRPS7,MSI2…	1	2	3		enriched in Xist interactome only
GO:1903311	GO:BP	302	regulation of mRNA metabolic process	5.46363e-22	28	C1QBP,CAPRIN1,CIRBP,DAZAP1,FUS,HNRNPA0,HNRNPA2B1,HNRNPAB,HNRNPC,HNRNPD,HNRNPK,HNRNPU,KHDRBS1,KHSRP,PTBP1,QKI,RBM8A,RBMX,RNPS1,SF1,SLTM,SRSF10,SRSF2,SRSF3,SRSF9,TRA2A,YBX1,YBX3	8.72158e-61	82	DAZAP1,FUS,HNRNPA0,HNRNPA1,HNRNPA2B1,HNRNPAB,HNRNPC,HNRNPD,HNRNPK,HNRNPU,KHDRBS1,KHSRP,PTBP1,QKI,RBM8A,RNPS1,SF1,SLTM,SRSF10,SRSF2,SRSF3,SRSF9,TRA2A,YBX1,YBX3,AGO2,BAG4,CDK9,CELF1,CELF2,CNOT1,CNOT9,CSDE1,DDX17,DDX5,DHX9,EIF4A3,ELAVL1,FASTKD2,FXR2,HNRNPL,IGF2BP1,IGF2BP3,LARP7,MAGOH,MAGOHB,METTL3,NCBP1,NPM1,PABPC1,PDE12,PRPF19,PUF60,PUM1,RBFOX2,RBM10,RBM15,RBM15B,RBM3,RBM39,RBM4,RBMXL1,SAFB,SAFB2,S…	NA	2	3		enriched in both RSX and Xist interactomes
GO:0071013	GO:CC	89	catalytic step 2 spliceosome	3.39653e-21	18	CWC15,HNRNPA1L3,HNRNPA2B1,HNRNPA3,HNRNPC,HNRNPH1,HNRNPK,HNRNPM,HNRNPR,HNRNPU,RBM8A,RBMX,SF3B2,SNRPB,SNRPB2,SNRPD2,SRRM2,U2AF1	2.95319e-30	33	HNRNPA1,HNRNPA2B1,HNRNPA3,HNRNPC,HNRNPH1,HNRNPK,HNRNPM,HNRNPR,HNRNPU,RBM8A,SF3B2,SNRPB,SNRPD2,SRRM2,DDX5,EIF4A3,HNRNPF,MAGOH,MAGOHB,PABPC1,PLRG1,PNN,PRPF19,PRPF8,RALY,SF3B1,SF3B3,SNRNP200,SNRNP40,SNRPA1,SNRPD1,SRRM1,SRSF1	NA	2	NA
GO:1903312	GO:BP	101	negative regulation of mRNA metabolic process	6.9105e-19	18	C1QBP,CIRBP,FUS,HNRNPA0,HNRNPA2B1,HNRNPAB,HNRNPC,HNRNPD,HNRNPK,HNRNPU,PTBP1,QKI,RBMX,RNPS1,SRSF10,SRSF9,YBX1,YBX3	1.44443e-24	31	FUS,HNRNPA0,HNRNPA2B1,HNRNPAB,HNRNPC,HNRNPD,HNRNPK,HNRNPU,PTBP1,QKI,RNPS1,SRSF10,SRSF9,YBX1,YBX3,BAG4,CSDE1,DHX9,ELAVL1,IGF2BP1,IGF2BP3,NPM1,PABPC1,RBM10,SAP18,SRSF4,SRSF6,SRSF7,TARDBP,THRAP3,U2AF2	NA	2	NA
GO:0050684	GO:BP	134	regulation of mRNA processing	2.48738e-18	19	C1QBP,CIRBP,DAZAP1,HNRNPA2B1,HNRNPK,HNRNPU,KHDRBS1,PTBP1,QKI,RBM8A,RBMX,RNPS1,SF1,SLTM,SRSF10,SRSF2,SRSF3,SRSF9,TRA2A	7.10293e-53	56	DAZAP1,HNRNPA1,HNRNPA2B1,HNRNPK,HNRNPU,KHDRBS1,PTBP1,QKI,RBM8A,RNPS1,SF1,SLTM,SRSF10,SRSF2,SRSF3,SRSF9,TRA2A,CDK9,CELF1,CELF2,DDX17,DDX5,DHX9,FXR2,HNRNPL,LARP7,MAGOH,MAGOHB,NCBP1,NPM1,PRPF19,PUF60,RBFOX2,RBM10,RBM15,RBM15B,RBM3,RBM39,RBM4,RBMXL1,SAFB,SAFB2,SAP18,SF3B4,SNRNP70,SRRM1,SRSF4,SRSF6,SRSF7,THRAP3,TIA1,TRA2B,U2AF2,UPF1,WTAP,YTHDC1	NA	2	NA
GO:0048024	GO:BP	112	regulation of mRNA splicing, via spliceosome	2.48738e-18	18	C1QBP,CIRBP,DAZAP1,HNRNPA2B1,HNRNPK,HNRNPU,KHDRBS1,PTBP1,QKI,RBM8A,RBMX,RNPS1,SF1,SRSF10,SRSF2,SRSF3,SRSF9,TRA2A	6.97574e-49	50	DAZAP1,HNRNPA1,HNRNPA2B1,HNRNPK,HNRNPU,KHDRBS1,PTBP1,QKI,RBM8A,RNPS1,SF1,SRSF10,SRSF2,SRSF3,SRSF9,TRA2A,CELF1,CELF2,DDX17,DDX5,FXR2,HNRNPL,LARP7,MAGOH,NCBP1,NPM1,PRPF19,PUF60,RBFOX2,RBM10,RBM15,RBM15B,RBM3,RBM39,RBM4,RBMXL1,SAP18,SF3B4,SNRNP70,SRRM1,SRSF4,SRSF6,SRSF7,THRAP3,TIA1,TRA2B,U2AF2,UPF1,WTAP,YTHDC1	NA	2	NA
GO:0043484	GO:BP	186	regulation of RNA splicing	2.48738e-18	21	C1QBP,CIRBP,DAZAP1,FUS,HNRNPA2B1,HNRNPH1,HNRNPK,HNRNPU,KHDRBS1,PTBP1,QKI,RBM8A,RBMX,RNPS1,SF1,SF3B5,SRSF10,SRSF2,SRSF3,SRSF9,TRA2A	3.21157e-54	64	DAZAP1,FUS,HNRNPA1,HNRNPA2B1,HNRNPH1,HNRNPK,HNRNPU,KHDRBS1,PTBP1,QKI,RBM8A,RNPS1,SF1,SRSF10,SRSF2,SRSF3,SRSF9,TRA2A,CELF1,CELF2,CLK3,DDX17,DDX5,ESRP1,FXR2,HNRNPF,HNRNPL,HNRNPLL,LARP7,MAGOH,NCBP1,NPM1,PRPF19,PTBP2,PTBP3,PUF60,RBFOX2,RBM10,RBM15,RBM15B,RBM3,RBM39,RBM4,RBMXL1,RPS26,RRP1B,SAP18,SF3B3,SF3B4,SNRNP70,SRRM1,SRSF1,SRSF4,SRSF6,SRSF7,THRAP3,TIA1,TRA2B,U2AF2,UPF1,WTAP,YTHDC1,ZNF326,ZNF638	NA	2	NA
GO:0003730	GO:MF	111	mRNA 3'-UTR binding	1.27016e-15	16	CIRBP,DAZAP1,FUS,HNRNPA0,HNRNPA1L3,HNRNPA2B1,HNRNPA3,HNRNPC,HNRNPD,HNRNPU,KHSRP,QKI,RBMS1,RNPS1,TIAL1,YBX3	1.55627e-28	36	DAZAP1,FUS,HNRNPA0,HNRNPA1,HNRNPA2B1,HNRNPA3,HNRNPC,HNRNPD,HNRNPU,KHSRP,QKI,RBMS1,RNPS1,YBX3,AGO2,CELF1,CELF2,CPSF1,DDX17,DDX5,ELAVL1,FXR2,IGF2BP1,IGF2BP3,ILF3,NUDT21,PABPC1,PUM1,RBM4,RBMS2,RNF20,RNF40,RSL1D1,TARDBP,TIA1,TP53	NA	2	3
GO:0005684	GO:CC	92	U2-type spliceosomal complex	1.35925e-14	14	CCDC12,CWC15,LSM6,LUC7L,LUC7L3,RBM8A,SF3B2,SF3B5,SNRPB,SNRPB2,SNRPC,SNRPD2,SNU13,SRRM2	1.97804e-20	26	LUC7L3,RBM8A,SF3B2,SNRPB,SNRPC,SNRPD2,SRRM2,DHX15,EIF4A3,LSM4,MAGOHB,PHF5A,PLRG1,PRPF19,PRPF38A,PRPF8,RBMX2,SF3B1,SF3B3,SF3B4,SNRNP200,SNRNP40,SNRNP70,SNRPA1,SNRPD1,U2AF2	NA	2	NA
GO:0016607	GO:CC	419	nuclear speck	2.47595e-12	21	ALYREF,CWC15,HNRNPU,LMNA,LUC7L3,MBD4,NONO,PABPN1,RBM8A,RNPS1,SF3B2,SFPQ,SNRPB2,SRRM2,SRSF10,SRSF2,SRSF3,SRSF9,TRIP12,U2AF1,U2AF1L4	6.43504e-44	75	ALYREF,HNRNPU,LUC7L3,NONO,PABPN1,RBM8A,RNPS1,SF3B2,SFPQ,SRRM2,SRSF10,SRSF2,SRSF3,SRSF9,API5,BCLAF1,CDK12,CLK3,CPSF6,DDX17,DDX39A,DDX39B,DDX5,DHX15,EIF4A3,ERBIN,MAGOH,METTL3,NPM1,NUP43,NXF1,PCBP1,PHF5A,PLRG1,PNN,POLDIP3,PPIG,PRPF19,PRPF8,PSPC1,RBBP6,RBM10,RBM14,RBM15,RBM15B,RBM27,RBM39,RBM4,RING1,SAP18,SARNP,SF3B1,SNRNP40,SNRNP70,SNRPA1,SREK1,SRRM1,SRSF1,SRSF11,SRSF4,SRSF5,SRSF6,SRSF7,TARDBP,THOC3…	NA	2	NA
GO:0002181	GO:BP	156	cytoplasmic translation	4.95539e-12	15	CNBP,HNRNPD,HNRNPU,RPL19,RPL31,RPL36,RPS12,RPS15,RPS18,RPS19,RPS24,RPS29,RPS3A,YBX1,YBX3	2.64198e-39	49	HNRNPD,HNRNPU,RPL19,RPS18,RPS3A,YBX1,YBX3,CSDE1,DHX9,EIF3A,ETF1,FAU,IGF2BP1,LIN28A,METTL3,NCBP1,PABPC1,RBM4,RPL10,RPL10A,RPL12,RPL13A,RPL14,RPL15,RPL17,RPL18A,RPL24,RPL26,RPL27,RPL3,RPL34,RPL35,RPL36A,RPL4,RPL6,RPL7,RPL8,RPLP2,RPS10,RPS2,RPS20,RPS25,RPS26,RPS27A,RPS3,RPS6,RPS8,RPS9,YTHDF2	1	NA	NA
GO:0003727	GO:MF	86	single-stranded RNA binding	1.99451e-11	12	CNBP,DAZAP1,HNRNPC,HNRNPDL,HNRNPH1,HNRNPU,KHDRBS1,PABPN1,PTBP1,RBMS1,SNRPC,SSB	1.51145e-19	26	DAZAP1,HNRNPA1,HNRNPC,HNRNPDL,HNRNPH1,HNRNPU,KHDRBS1,PABPN1,PTBP1,RBMS1,SNRPC,SSB,AGO2,DDX3X,DHX9,EIF4A3,HNRNPF,ILF3,L1TD1,LSM14A,MSI2,PABPC1,RBMS2,TIA1,U2AF2,ZFR	NA	2	3
GO:0045934	GO:BP	1588	negative regulation of nucleobase-containing compound metabolic process	4.33727e-11	37	C1QBP,CBX3,CIRBP,CNBP,EZH2,FLNA,FUS,H1-10,H1-4,HDAC2,HDGF,HMGB1,HMGB2,HNRNPA0,HNRNPA2B1,HNRNPAB,HNRNPC,HNRNPD,HNRNPK,HNRNPU,KHDRBS1,MECP2,NONO,PTBP1,QKI,RBMX,RNPS1,S100A11,SET,SF1,SFPQ,SRSF10,SRSF2,SRSF9,SUB1,YBX1,YBX3	2.3867e-16	95	EZH2,FUS,HMGB1,HNRNPA0,HNRNPA1,HNRNPA2B1,HNRNPAB,HNRNPC,HNRNPD,HNRNPK,HNRNPU,KHDRBS1,NONO,PPP2CA,PTBP1,QKI,RNPS1,SF1,SFPQ,SRSF10,SRSF2,SRSF9,YBX1,YBX3,ABCE1,APOBEC3G,BAG4,BCLAF1,CBX1,CCAR2,CDKN2A,CHD4,CNOT1,CSDE1,DDX21,DDX5,DHX9,DKC1,DNAJA3,DNMT1,DNMT3L,ELAVL1,ERCC1,HNRNPL,IGF2BP1,IGF2BP3,ILF3,KANK2,KDM2A,LARP7,LIN28A,MEN1,MSH2,MSH6,MYBBP1A,NCOA5,NEDD4,NFIC,NPM1,NUDT16L1,PABPC1,PARP1,PSPC1,PTBP2,…	NA	2	3
GO:0016604	GO:CC	895	nuclear body	6.60644e-11	27	ALYREF,CWC15,HNRNPA2B1,HNRNPM,HNRNPU,LMNA,LUC7L3,MBD4,NONO,PABPN1,RBM8A,RNPS1,SCAF11,SF1,SF3B2,SFPQ,SLTM,SNRPB2,SNRPC,SRRM2,SRSF10,SRSF2,SRSF3,SRSF9,TRIP12,U2AF1,U2AF1L4	3.4923e-41	101	ALYREF,HNRNPA2B1,HNRNPM,HNRNPU,LUC7L3,NONO,PABPN1,RBM8A,RNPS1,SF1,SF3B2,SFPQ,SLTM,SNRPC,SRRM2,SRSF10,SRSF2,SRSF3,SRSF9,API5,BCLAF1,CBX1,CDK12,CDK9,CDKN2A,CLK3,CPSF6,DDX17,DDX39A,DDX39B,DDX5,DHX15,DHX9,DKC1,EIF4A3,ERBIN,ESRP1,EWSR1,FBL,GAR1,GNL3,MAGOH,METTL3,NDUFS3,NHP2,NPM1,NUDT21,NUP43,NXF1,PARP1,PCBP1,PHF5A,PLRG1,PNN,POLDIP3,PPIG,PRPF19,PRPF8,PSPC1,RBBP6,RBM10,RBM14,RBM15,RBM15B,RBM27,RBM39,RBM…	NA	2	3
GO:0048025	GO:BP	23	negative regulation of mRNA splicing, via spliceosome	7.2074e-11	8	C1QBP,HNRNPA2B1,HNRNPK,PTBP1,RBMX,RNPS1,SRSF10,SRSF9	2.20354e-14	13	HNRNPA2B1,HNRNPK,PTBP1,RNPS1,SRSF10,SRSF9,NPM1,RBM10,SAP18,SRSF4,SRSF6,SRSF7,U2AF2	NA	2	NA
GO:0050686	GO:BP	25	negative regulation of mRNA processing	1.50833e-10	8	C1QBP,HNRNPA2B1,HNRNPK,PTBP1,RBMX,RNPS1,SRSF10,SRSF9	9.12285e-14	13	HNRNPA2B1,HNRNPK,PTBP1,RNPS1,SRSF10,SRSF9,NPM1,RBM10,SAP18,SRSF4,SRSF6,SRSF7,U2AF2	NA	2	NA
GO:0006402	GO:BP	251	mRNA catabolic process	2.72165e-10	16	CAPRIN1,CIRBP,FUS,HNRNPA0,HNRNPAB,HNRNPC,HNRNPD,HNRNPU,KHSRP,LSM6,QKI,RBM8A,RNPS1,SSB,YBX1,YBX3	4.87262e-30	50	FUS,HNRNPA0,HNRNPAB,HNRNPC,HNRNPD,HNRNPU,KHSRP,QKI,RBM8A,RNPS1,SSB,YBX1,YBX3,AGO2,BCLAF1,CELF1,CNOT1,CNOT9,CSDE1,DDX5,DHX9,EDC4,EIF4A3,ELAVL1,ETF1,FASTKD2,FXR2,IGF2BP1,IGF2BP3,LSM4,MAGOH,MAGOHB,METTL3,NCBP1,NPM1,PABPC1,PDE12,PUM1,RBM10,RNH1,SND1,SUPV3L1,TARDBP,THRAP3,TNRC6A,TRIM71,UPF1,XRN2,YTHDC1,YTHDF2	NA	2	3
GO:0033119	GO:BP	28	negative regulation of RNA splicing	3.79503e-10	8	C1QBP,HNRNPA2B1,HNRNPK,PTBP1,RBMX,RNPS1,SRSF10,SRSF9	7.68619e-18	16	HNRNPA2B1,HNRNPK,PTBP1,RNPS1,SRSF10,SRSF9,NPM1,PTBP2,PTBP3,RBM10,RPS26,SAP18,SRSF4,SRSF6,SRSF7,U2AF2	NA	2	NA
GO:0051253	GO:BP	1463	negative regulation of RNA metabolic process	4.16265e-10	34	C1QBP,CBX3,CIRBP,CNBP,EZH2,FLNA,FUS,H1-4,HDAC2,HDGF,HMGB1,HMGB2,HNRNPA0,HNRNPA2B1,HNRNPAB,HNRNPC,HNRNPD,HNRNPK,HNRNPU,KHDRBS1,MECP2,NONO,PTBP1,QKI,RBMX,RNPS1,SET,SF1,SFPQ,SRSF10,SRSF2,SRSF9,YBX1,YBX3	9.32527e-14	85	EZH2,FUS,HMGB1,HNRNPA0,HNRNPA2B1,HNRNPAB,HNRNPC,HNRNPD,HNRNPK,HNRNPU,KHDRBS1,NONO,PTBP1,QKI,RNPS1,SF1,SFPQ,SRSF10,SRSF2,SRSF9,YBX1,YBX3,ABCE1,APOBEC3G,BAG4,BCLAF1,CBX1,CCAR2,CDKN2A,CHD4,CNOT1,CSDE1,DDX21,DDX5,DHX9,DKC1,DNAJA3,DNMT1,DNMT3L,ELAVL1,HNRNPL,IGF2BP1,IGF2BP3,ILF3,KANK2,KDM2A,LARP7,LIN28A,MEN1,MYBBP1A,NCOA5,NEDD4,NFIC,NPM1,PABPC1,PARP1,PSPC1,PTBP2,PTBP3,RALY,RBBP7,RBFOX2,RBM10,RFC1,RING1…	NA	2	3
GO:0008187	GO:MF	30	poly-pyrimidine tract binding	6.85541e-10	8	DAZAP1,HNRNPC,HNRNPH1,HNRNPU,KHDRBS1,PTBP1,RBMS1,SSB	1.48033e-10	12	DAZAP1,HNRNPC,HNRNPH1,HNRNPU,KHDRBS1,PTBP1,RBMS1,SSB,MSI2,PABPC1,RBMS2,U2AF2	NA	2	NA
GO:0006412	GO:BP	723	translation	7.6253e-10	24	C1QBP,CAPRIN1,CIRBP,CNBP,EIF4H,EIF5A,HNRNPD,HNRNPU,KHDRBS1,QKI,RBM8A,RPL19,RPL31,RPL36,RPS12,RPS15,RPS18,RPS19,RPS24,RPS29,RPS3A,SSB,YBX1,YBX3	2.95236e-48	102	HNRNPD,HNRNPU,KHDRBS1,QKI,RBM8A,RPL19,RPS18,RPS3A,SSB,YBX1,YBX3,ABCE1,AGO2,BCLAF1,BZW1,CARS1,CNOT1,CNOT9,CSDE1,DDX3X,DDX6,DHFR,DHX9,EARS2,EIF2A,EIF3A,EIF4A3,EIF4G2,ELAVL1,ETF1,FASTKD2,FAU,FXR2,IGF2BP1,IGF2BP3,ILF3,LIN28A,LSM14A,MAGOH,MARS1,METTL3,MRPL39,MRPL46,MRPS11,MRPS23,MRPS7,MSI2,NCBP1,NPM1,PABPC1,POLDIP3,PPP1CA,PRMT1,PUM1,RBM3,RBM4,RPL10,RPL10A,RPL12,RPL13A,RPL14,RPL15,RPL17,RPL18A,RPL24,RP…	1	2	3
GO:0003697	GO:MF	121	single-stranded DNA binding	9.47376e-10	12	FUBP1,FUBP3,HMGB1,HMGB2,HNRNPA2B1,HNRNPDL,HNRNPU,RBMS1,RPA3,SSBP1,SUB1,YBX1	2.61309e-08	18	FUBP1,FUBP3,HMGB1,HNRNPA1,HNRNPA2B1,HNRNPDL,HNRNPU,RBMS1,YBX1,DHX9,ERCC1,MCM3,MCM6,MCM7,MSH2,PCBP1,PCBP2,TP53	NA	2	3
GO:0000380	GO:BP	72	alternative mRNA splicing, via spliceosome	1.46329e-09	10	HNRNPM,HNRNPU,KHDRBS1,PTBP1,RBM8A,RBMX,RNPS1,SFPQ,SRSF2,SRSF9	3.51893e-31	32	HNRNPA1,HNRNPM,HNRNPU,KHDRBS1,PTBP1,RBM8A,RNPS1,SFPQ,SRSF2,SRSF9,CELF1,CELF2,DDX17,DDX5,DHX9,FXR2,HNRNPL,MAGOH,NCBP1,PUF60,RBFOX2,RBM15,RBM15B,RBM4,SAP18,SRSF1,SRSF6,THRAP3,TIA1,TRA2B,WTAP,YTHDC1	NA	2	NA
GO:0043043	GO:BP	752	peptide biosynthetic process	1.62047e-09	24	C1QBP,CAPRIN1,CIRBP,CNBP,EIF4H,EIF5A,HNRNPD,HNRNPU,KHDRBS1,QKI,RBM8A,RPL19,RPL31,RPL36,RPS12,RPS15,RPS18,RPS19,RPS24,RPS29,RPS3A,SSB,YBX1,YBX3	1.09562e-46	102	HNRNPD,HNRNPU,KHDRBS1,QKI,RBM8A,RPL19,RPS18,RPS3A,SSB,YBX1,YBX3,ABCE1,AGO2,BCLAF1,BZW1,CARS1,CNOT1,CNOT9,CSDE1,DDX3X,DDX6,DHFR,DHX9,EARS2,EIF2A,EIF3A,EIF4A3,EIF4G2,ELAVL1,ETF1,FASTKD2,FAU,FXR2,IGF2BP1,IGF2BP3,ILF3,LIN28A,LSM14A,MAGOH,MARS1,METTL3,MRPL39,MRPL46,MRPS11,MRPS23,MRPS7,MSI2,NCBP1,NPM1,PABPC1,POLDIP3,PPP1CA,PRMT1,PUM1,RBM3,RBM4,RPL10,RPL10A,RPL12,RPL13A,RPL14,RPL15,RPL17,RPL18A,RPL24,RP…	1	2	3
GO:0022626	GO:CC	117	cytosolic ribosome	2.16644e-09	11	RPL19,RPL31,RPL36,RPS12,RPS15,RPS18,RPS19,RPS24,RPS29,RPS3A,SNU13	2.03833e-36	41	RPL19,RPS18,RPS3A,ABCE1,DDX3X,EIF2A,ETF1,FAU,NHP2,RPL10,RPL10A,RPL12,RPL13A,RPL14,RPL15,RPL17,RPL18A,RPL24,RPL26,RPL27,RPL3,RPL34,RPL35,RPL36A,RPL4,RPL6,RPL7,RPL7L1,RPL8,RPLP2,RPS10,RPS2,RPS20,RPS25,RPS26,RPS27A,RPS3,RPS6,RPS8,RPS9,RSL1D1	1	NA	NA
GO:1902373	GO:BP	76	negative regulation of mRNA catabolic process	2.39783e-09	10	CIRBP,FUS,HNRNPA0,HNRNPAB,HNRNPC,HNRNPD,HNRNPU,QKI,YBX1,YBX3	4.00944e-12	18	FUS,HNRNPA0,HNRNPAB,HNRNPC,HNRNPD,HNRNPU,QKI,YBX1,YBX3,CSDE1,DHX9,ELAVL1,IGF2BP1,IGF2BP3,PABPC1,RBM10,TARDBP,THRAP3	NA	2	NA
GO:0010494	GO:CC	92	cytoplasmic stress granule	3.35915e-09	10	CAPRIN1,CIRBP,G3BP1,HNRNPK,KHSRP,PRRC2C,QKI,SSB,TIAL1,YBX1	3.3292e-19	25	G3BP1,HNRNPK,KHSRP,QKI,SSB,YBX1,CELF1,CSDE1,DDX3X,DDX6,ELAVL1,FXR2,IGF2BP1,IGF2BP3,LIN28A,LSM14A,NXF1,PABPC1,PUM1,RBM4,STAU1,TARDBP,TIA1,VCP,YTHDF2	NA	2	3
GO:0006401	GO:BP	306	RNA catabolic process	3.84047e-09	16	CAPRIN1,CIRBP,FUS,HNRNPA0,HNRNPAB,HNRNPC,HNRNPD,HNRNPU,KHSRP,LSM6,QKI,RBM8A,RNPS1,SSB,YBX1,YBX3	1.00504e-30	55	FUS,HNRNPA0,HNRNPAB,HNRNPC,HNRNPD,HNRNPU,KHSRP,QKI,RBM8A,RNPS1,SSB,YBX1,YBX3,AGO2,BCLAF1,CELF1,CNOT1,CNOT9,CSDE1,DDX5,DHX9,DKC1,EDC4,EIF4A3,ELAC2,ELAVL1,ETF1,FASTKD2,FXR2,IGF2BP1,IGF2BP3,LIN28A,LSM4,MAGOH,MAGOHB,METTL3,NCBP1,NPM1,PABPC1,PDE12,PUM1,RBM10,RNH1,SND1,SUPV3L1,TARDBP,THRAP3,TNRC6A,TRIM71,TRNT1,UPF1,XRN2,YTHDC1,YTHDF2,ZC3H18	NA	2	3
GO:0071005	GO:CC	50	U2-type precatalytic spliceosome	9.39104e-09	8	LSM6,SF3B2,SF3B5,SNRPB,SNRPB2,SNRPD2,SNU13,SRRM2	1.29102e-13	16	SF3B2,SNRPB,SNRPD2,SRRM2,LSM4,MAGOHB,PHF5A,PRPF38A,PRPF8,RBMX2,SF3B1,SF3B3,SF3B4,SNRNP200,SNRPA1,SNRPD1	NA	2	NA
GO:1902369	GO:BP	88	negative regulation of RNA catabolic process	9.51559e-09	10	CIRBP,FUS,HNRNPA0,HNRNPAB,HNRNPC,HNRNPD,HNRNPU,QKI,YBX1,YBX3	4.92383e-12	19	FUS,HNRNPA0,HNRNPAB,HNRNPC,HNRNPD,HNRNPU,QKI,YBX1,YBX3,CSDE1,DHX9,DKC1,ELAVL1,IGF2BP1,IGF2BP3,PABPC1,RBM10,TARDBP,THRAP3	NA	2	NA
GO:0061013	GO:BP	191	regulation of mRNA catabolic process	9.66487e-09	13	CAPRIN1,CIRBP,FUS,HNRNPA0,HNRNPAB,HNRNPC,HNRNPD,HNRNPU,KHSRP,QKI,RBM8A,YBX1,YBX3	9.37745e-23	38	FUS,HNRNPA0,HNRNPAB,HNRNPC,HNRNPD,HNRNPU,KHSRP,QKI,RBM8A,YBX1,YBX3,AGO2,CELF1,CNOT1,CNOT9,CSDE1,DHX9,EIF4A3,ELAVL1,FASTKD2,FXR2,IGF2BP1,IGF2BP3,MAGOH,MAGOHB,METTL3,NPM1,PABPC1,PDE12,PUM1,RBM10,TARDBP,THRAP3,TNRC6A,TRIM71,UPF1,YTHDC1,YTHDF2	NA	2	3
GO:0071011	GO:CC	52	precatalytic spliceosome	1.25111e-08	8	LSM6,SF3B2,SF3B5,SNRPB,SNRPB2,SNRPD2,SNU13,SRRM2	2.41784e-13	16	SF3B2,SNRPB,SNRPD2,SRRM2,LSM4,MAGOHB,PHF5A,PRPF38A,PRPF8,RBMX2,SF3B1,SF3B3,SF3B4,SNRNP200,SNRPA1,SNRPD1	NA	2	NA
GO:0048255	GO:BP	66	mRNA stabilization	1.3011e-08	9	CIRBP,FUS,HNRNPA0,HNRNPC,HNRNPD,HNRNPU,QKI,YBX1,YBX3	4.34515e-12	17	FUS,HNRNPA0,HNRNPC,HNRNPD,HNRNPU,QKI,YBX1,YBX3,CSDE1,DHX9,ELAVL1,IGF2BP1,IGF2BP3,PABPC1,RBM10,TARDBP,THRAP3	NA	2	NA
GO:0006259	GO:BP	1040	DNA metabolic process	2.78657e-08	26	CNBP,DEK,EZH2,FUS,H1-10,H1-4,HMGB1,HMGB2,HNRNPA2B1,HNRNPAB,HNRNPC,HNRNPD,HNRNPU,LMNA,MBD4,MECP2,NONO,RBMS1,RPA3,S100A11,SET,SF3B5,SFPQ,SSBP1,SUB1,TRIP12	3.28526e-12	66	EZH2,FUS,HMGB1,HNRNPA1,HNRNPA2B1,HNRNPAB,HNRNPC,HNRNPD,HNRNPU,NONO,PPP2CA,RBMS1,SFPQ,APOBEC3G,CDK9,CDKN2A,CHD4,CIZ1,DHX9,DKC1,DNAJA3,DNMT1,DNMT3L,ERCC1,GAR1,GNL3,HELLS,KDM2A,KPNA2,LOX,LRWD1,MAPK1,MCM3,MCM6,MCM7,MEN1,MSH2,MSH6,NAP1L1,NFIC,NHP2,NPM1,NUDT16L1,PARP1,PRPF19,RAN,RBBP6,RBBP7,RFC1,RFC2,RPS3,RUVBL1,SENP3,SF3B3,SMC3,SMCHD1,SUPV3L1,TOP2A,TP53,TRIM28,UHRF1,UPF1,VCP,WAPL,WDHD1,WDR33	NA	NA	3
GO:0043604	GO:BP	887	amide biosynthetic process	2.93736e-08	24	C1QBP,CAPRIN1,CIRBP,CNBP,EIF4H,EIF5A,HNRNPD,HNRNPU,KHDRBS1,QKI,RBM8A,RPL19,RPL31,RPL36,RPS12,RPS15,RPS18,RPS19,RPS24,RPS29,RPS3A,SSB,YBX1,YBX3	4.01986e-45	108	HNRNPD,HNRNPU,KHDRBS1,QKI,RBM8A,RPL19,RPS18,RPS3A,SSB,YBX1,YBX3,ABCE1,ACAT1,ACLY,ACSF3,AGO2,BCLAF1,BZW1,CARS1,CNOT1,CNOT9,CSDE1,DDX3X,DDX6,DHFR,DHX9,EARS2,EIF2A,EIF3A,EIF4A3,EIF4G2,ELAVL1,ETF1,FASTKD2,FAU,FXR2,HSD17B12,IGF2BP1,IGF2BP3,ILF3,LIN28A,LSM14A,MAGOH,MARS1,METTL3,MRPL39,MRPL46,MRPS11,MRPS23,MRPS7,MSI2,NCBP1,NPM1,PABPC1,PDK1,PDK3,POLDIP3,PPP1CA,PRMT1,PUM1,RBM3,RBM4,RPL10,RPL10A,RPL12,RPL1…	1	2	3
GO:0043489	GO:BP	75	RNA stabilization	3.56931e-08	9	CIRBP,FUS,HNRNPA0,HNRNPC,HNRNPD,HNRNPU,QKI,YBX1,YBX3	3.1809e-12	18	FUS,HNRNPA0,HNRNPC,HNRNPD,HNRNPU,QKI,YBX1,YBX3,CSDE1,DHX9,DKC1,ELAVL1,IGF2BP1,IGF2BP3,PABPC1,RBM10,TARDBP,THRAP3	NA	2	NA
GO:0006518	GO:BP	911	peptide metabolic process	4.81226e-08	24	C1QBP,CAPRIN1,CIRBP,CNBP,EIF4H,EIF5A,HNRNPD,HNRNPU,KHDRBS1,QKI,RBM8A,RPL19,RPL31,RPL36,RPS12,RPS15,RPS18,RPS19,RPS24,RPS29,RPS3A,SSB,YBX1,YBX3	2.39794e-42	106	HNRNPD,HNRNPU,KHDRBS1,QKI,RBM8A,RPL19,RPS18,RPS3A,SSB,YBX1,YBX3,ABCE1,AGO2,BCLAF1,BZW1,CARS1,CNOT1,CNOT9,CSDE1,DDX3X,DDX6,DHFR,DHX9,EARS2,EIF2A,EIF3A,EIF4A3,EIF4G2,ELAVL1,ETF1,FASTKD2,FAU,FXR2,GPX1,GPX4,GSTZ1,IGF2BP1,IGF2BP3,ILF3,LIN28A,LSM14A,MAGOH,MARS1,METTL3,MME,MRPL39,MRPL46,MRPS11,MRPS23,MRPS7,MSI2,NCBP1,NPM1,PABPC1,POLDIP3,PPP1CA,PRMT1,PUM1,RBM3,RBM4,RPL10,RPL10A,RPL12,RPL13A,RPL14,RPL15,R…	1	2	3
GO:0036464	GO:CC	255	cytoplasmic ribonucleoprotein granule	6.8829e-08	13	CAPRIN1,CIRBP,G3BP1,HNRNPK,HNRNPU,KHSRP,LSM6,PRRC2C,QKI,SNRPB2,SSB,TIAL1,YBX1	5.97526e-24	43	G3BP1,HNRNPK,HNRNPU,KHSRP,QKI,SSB,YBX1,AGO2,APOBEC3G,CDK9,CELF1,CNOT1,CNOT9,CSDE1,DDX3X,DDX6,DHX9,EDC4,ELAVL1,FXR2,IGF2BP1,IGF2BP3,LIN28A,LSM14A,LSM4,MYH1,NXF1,PABPC1,PCBP1,POLDIP3,PUM1,RBM4,RPL6,RPS6,SARNP,STAU1,TARDBP,TIA1,TNRC6A,TRIM71,UPF1,VCP,YTHDF2	NA	2	3
GO:0010628	GO:BP	1189	positive regulation of gene expression	8.9021e-08	27	C1QBP,CIRBP,CNBP,DAZAP1,EIF5A,FUBP1,FUBP3,FUS,G3BP1,HDAC2,HMGB1,HMGB2,HNRNPA0,HNRNPAB,HNRNPC,HNRNPD,HNRNPU,KHDRBS1,LMNA,MECP2,MELTF,QKI,RBMX,SSB,TRA2A,YBX1,YBX3	6.34061e-12	71	DAZAP1,FUBP1,FUBP3,FUS,G3BP1,HMGB1,HNRNPA0,HNRNPAB,HNRNPC,HNRNPD,HNRNPU,KHDRBS1,QKI,SSB,TRA2A,YBX1,YBX3,AGO2,ANXA2,CDKN2A,CELF1,CSDE1,DDX21,DDX3X,DHX9,DNMT1,EIF4A3,EIF4G2,ELAVL1,FASTKD2,FBLN1,FN1,FXR2,GPI,GSN,HNRNPLL,HOXA5,IGF2BP1,IGF2BP3,LIN28A,MEN1,METTL3,MIF,MSH2,NCBP1,NPM1,PABPC1,POLDIP3,PRMT1,PRPF19,RBM10,RBM14,RBM3,RBM4,RBMXL1,RPL26,RPS3,SF3B4,SNRNP70,SRSF1,TARDBP,THBS1,THRAP3,TNC,TP53,TRA2…	NA	2	3
GO:0022627	GO:CC	44	cytosolic small ribosomal subunit	1.08119e-07	7	RPS12,RPS15,RPS18,RPS19,RPS24,RPS29,RPS3A	2.81109e-13	15	RPS18,RPS3A,DDX3X,EIF2A,FAU,RPS10,RPS2,RPS20,RPS25,RPS26,RPS27A,RPS3,RPS6,RPS8,RPS9	1	NA	NA
GO:0006403	GO:BP	197	RNA localization	1.23881e-07	12	FUBP3,HNRNPA2B1,HNRNPU,KHDRBS1,KHSRP,PABPN1,QKI,RBM8A,RTRAF,SRSF3,SSB,YBX1	7.663e-32	47	FUBP3,HNRNPA1,HNRNPA2B1,HNRNPU,KHDRBS1,KHSRP,PABPN1,QKI,RBM8A,RTRAF,SRSF3,SSB,YBX1,BCLAF1,CPSF6,DDX39A,DDX39B,DHX9,DKC1,EIF4A3,FBL,IGF2BP1,IGF2BP3,MAGOH,MAGOHB,NCBP1,NHP2,NUP133,NUP43,NUP88,NXF1,POLDIP3,RAN,RANBP2,RBM15B,RUVBL1,SARNP,SRSF1,SRSF7,STAU1,THOC3,TST,UPF1,XPO1,XPO5,YTHDC1,ZC3H11A	NA	2	NA
GO:0035770	GO:CC	272	ribonucleoprotein granule	1.38475e-07	13	CAPRIN1,CIRBP,G3BP1,HNRNPK,HNRNPU,KHSRP,LSM6,PRRC2C,QKI,SNRPB2,SSB,TIAL1,YBX1	1.0872e-24	45	G3BP1,HNRNPK,HNRNPU,KHSRP,QKI,SSB,YBX1,AGO2,APOBEC3G,CDK9,CELF1,CNOT1,CNOT9,CSDE1,DDX3X,DDX6,DHX9,EDC4,ELAVL1,FASTKD2,FXR2,HNRNPL,IGF2BP1,IGF2BP3,LIN28A,LSM14A,LSM4,MYH1,NXF1,PABPC1,PCBP1,POLDIP3,PUM1,RBM4,RPL6,RPS6,SARNP,STAU1,TARDBP,TIA1,TNRC6A,TRIM71,UPF1,VCP,YTHDF2	NA	2	3
GO:0044391	GO:CC	192	ribosomal subunit	3.0308e-07	11	RPL19,RPL31,RPL36,RPS12,RPS15,RPS18,RPS19,RPS24,RPS29,RPS3A,SNU13	1.18303e-32	46	RPL19,RPS18,RPS3A,DDX3X,EIF2A,FAU,MRPL39,MRPL46,MRPS11,MRPS23,MRPS7,NHP2,NPM1,RBM3,RPL10,RPL10A,RPL12,RPL13A,RPL14,RPL15,RPL17,RPL18A,RPL24,RPL26,RPL27,RPL3,RPL34,RPL35,RPL36A,RPL4,RPL6,RPL7,RPL7L1,RPL8,RPLP2,RPS10,RPS2,RPS20,RPS25,RPS26,RPS27A,RPS3,RPS6,RPS8,RPS9,RSL1D1	1	NA	NA
GO:0043488	GO:BP	174	regulation of mRNA stability	3.65293e-07	11	CAPRIN1,CIRBP,FUS,HNRNPA0,HNRNPC,HNRNPD,HNRNPU,KHSRP,QKI,YBX1,YBX3	4.19033e-19	33	FUS,HNRNPA0,HNRNPC,HNRNPD,HNRNPU,KHSRP,QKI,YBX1,YBX3,AGO2,CELF1,CNOT1,CNOT9,CSDE1,DHX9,ELAVL1,FASTKD2,FXR2,IGF2BP1,IGF2BP3,METTL3,NPM1,PABPC1,PDE12,PUM1,RBM10,TARDBP,THRAP3,TNRC6A,TRIM71,UPF1,YTHDC1,YTHDF2	NA	2	3
GO:0045727	GO:BP	140	positive regulation of translation	5.45596e-07	10	C1QBP,CIRBP,CNBP,EIF5A,HNRNPD,HNRNPU,KHDRBS1,SSB,YBX1,YBX3	8.41917e-17	28	HNRNPD,HNRNPU,KHDRBS1,SSB,YBX1,YBX3,AGO2,CSDE1,DDX3X,DHX9,EIF4A3,EIF4G2,ELAVL1,FASTKD2,FXR2,IGF2BP1,LIN28A,METTL3,NPM1,PABPC1,POLDIP3,PRMT1,RBM3,RBM4,RPL26,THBS1,TRMT10C,YTHDF2	1	2	3
GO:0008266	GO:MF	27	poly(U) RNA binding	5.9515e-07	6	DAZAP1,HNRNPC,HNRNPH1,KHDRBS1,RBMS1,SSB	2.49606e-07	9	DAZAP1,HNRNPC,HNRNPH1,KHDRBS1,RBMS1,SSB,MSI2,PABPC1,RBMS2	NA	2	NA
GO:1903313	GO:BP	143	positive regulation of mRNA metabolic process	6.58523e-07	10	CAPRIN1,CIRBP,DAZAP1,HNRNPD,HNRNPU,KHSRP,QKI,RBMX,TRA2A,YBX1	9.11385e-21	32	DAZAP1,HNRNPD,HNRNPU,KHSRP,QKI,TRA2A,YBX1,AGO2,CELF1,CNOT1,CNOT9,CSDE1,DHX9,FXR2,IGF2BP1,METTL3,NCBP1,PABPC1,PDE12,PRPF19,PUM1,RBM3,RBMXL1,SF3B4,SNRNP70,TARDBP,THRAP3,TNRC6A,TRA2B,TRIM71,UPF1,YTHDF2	NA	2	3
GO:0006325	GO:BP	816	chromatin organization	7.24294e-07	21	ANP32B,CBX3,DEK,EZH2,H1-10,H1-4,H4C9,HDAC2,HDGF,HMGB1,HMGB2,HMGN1,HMGN4,HNRNPC,HNRNPU,LMNA,MECP2,SET,SFPQ,SKP1,TRIP12	9.53671e-08	48	EZH2,HMGB1,HNRNPC,HNRNPU,SFPQ,BAZ1B,CBX1,CDK9,CHD4,DCAF13,DDX21,DNMT1,DNMT3L,FBL,GPX1,GPX4,HELLS,KDM2A,LMNB1,LRWD1,MEN1,METTL3,MYBBP1A,NAP1L1,NPM1,PCGF3,PCGF5,PRMT1,RBBP7,RBM14,RBM15,RBM15B,RING1,RNF2,RNF20,RNF40,RUVBL1,RYBP,SAFB,SF3B1,SMCHD1,SUPT5H,SUZ12,TP53,TRIM28,UHRF1,WAC,YTHDC1	NA	NA	3
GO:0006338	GO:BP	664	chromatin remodeling	7.24294e-07	19	ANP32B,CBX3,DEK,EZH2,H1-10,H1-4,H4C9,HDAC2,HDGF,HMGB1,HMGB2,HNRNPC,HNRNPU,LMNA,MECP2,SET,SFPQ,SKP1,TRIP12	4.03353e-08	43	EZH2,HMGB1,HNRNPC,HNRNPU,SFPQ,BAZ1B,CDK9,CHD4,DCAF13,DDX21,DNMT1,DNMT3L,FBL,GPX1,HELLS,KDM2A,LMNB1,MEN1,METTL3,MYBBP1A,NAP1L1,NPM1,PCGF3,PCGF5,PRMT1,RBBP7,RBM14,RBM15,RBM15B,RING1,RNF2,RNF20,RUVBL1,RYBP,SF3B1,SMCHD1,SUPT5H,SUZ12,TP53,TRIM28,UHRF1,WAC,YTHDC1	NA	NA	3
GO:0034655	GO:BP	526	nucleobase-containing compound catabolic process	7.24294e-07	17	CAPRIN1,CIRBP,FUS,HNRNPA0,HNRNPAB,HNRNPC,HNRNPD,HNRNPU,KHSRP,LSM6,MBD4,QKI,RBM8A,RNPS1,SSB,YBX1,YBX3	8.11567e-27	65	FUS,HNRNPA0,HNRNPAB,HNRNPC,HNRNPD,HNRNPU,KHSRP,PPP2CA,QKI,RBM8A,RNPS1,SSB,YBX1,YBX3,ACAT1,ACOT7,AGO2,APOBEC3G,BCLAF1,CDKN2A,CELF1,CNOT1,CNOT9,CSDE1,DDX5,DHX9,DKC1,EDC4,EIF4A3,ELAC2,ELAVL1,ETF1,FASTKD2,FXR2,GPI,IGF2BP1,IGF2BP3,LIN28A,LSM4,MAGOH,MAGOHB,METTL3,NCBP1,NPM1,PABPC1,PDE12,PFKP,PUM1,RBM10,RNH1,SND1,SUCLG2,SUPV3L1,TARDBP,THRAP3,TNRC6A,TRIM71,TRNT1,UPF1,UPP2,VCP,XRN2,YTHDC1,YTHDF2,ZC3H18	NA	2	3
GO:0043487	GO:BP	187	regulation of RNA stability	7.24294e-07	11	CAPRIN1,CIRBP,FUS,HNRNPA0,HNRNPC,HNRNPD,HNRNPU,KHSRP,QKI,YBX1,YBX3	4.76314e-20	35	FUS,HNRNPA0,HNRNPC,HNRNPD,HNRNPU,KHSRP,QKI,YBX1,YBX3,AGO2,CELF1,CNOT1,CNOT9,CSDE1,DHX9,DKC1,ELAVL1,FASTKD2,FXR2,IGF2BP1,IGF2BP3,METTL3,NPM1,PABPC1,PDE12,PUM1,RBM10,TARDBP,THRAP3,TNRC6A,TRIM71,UPF1,YTHDC1,YTHDF2,ZC3H18	NA	2	3
GO:2000767	GO:BP	15	positive regulation of cytoplasmic translation	7.93295e-07	5	CNBP,HNRNPD,HNRNPU,YBX1,YBX3	2.96041e-10	9	HNRNPD,HNRNPU,YBX1,YBX3,CSDE1,DHX9,IGF2BP1,LIN28A,PABPC1	NA	NA	3
GO:0000381	GO:BP	55	regulation of alternative mRNA splicing, via spliceosome	1.41629e-06	7	HNRNPU,KHDRBS1,PTBP1,RBM8A,RBMX,RNPS1,SRSF2	3.16803e-26	26	HNRNPA1,HNRNPU,KHDRBS1,PTBP1,RBM8A,RNPS1,SRSF2,CELF1,CELF2,DDX17,DDX5,FXR2,HNRNPL,MAGOH,PUF60,RBFOX2,RBM15,RBM15B,RBM4,SAP18,SRSF6,THRAP3,TIA1,TRA2B,WTAP,YTHDC1	NA	2	NA
GO:0050657	GO:BP	158	nucleic acid transport	1.45683e-06	10	HNRNPA2B1,KHDRBS1,KHSRP,PABPN1,QKI,RBM8A,RTRAF,SRSF3,SSB,YBX1	3.97589e-28	40	HNRNPA1,HNRNPA2B1,KHDRBS1,KHSRP,PABPN1,QKI,RBM8A,RTRAF,SRSF3,SSB,YBX1,BCLAF1,CPSF6,DDX39A,DDX39B,DHX9,EIF4A3,IGF2BP1,IGF2BP3,MAGOH,MAGOHB,NCBP1,NUP133,NUP43,NUP88,NXF1,POLDIP3,RAN,RANBP2,RBM15B,SARNP,SRSF1,SRSF7,THOC3,TST,UPF1,XPO1,XPO5,YTHDC1,ZC3H11A	NA	2	NA
GO:0050658	GO:BP	158	RNA transport	1.45683e-06	10	HNRNPA2B1,KHDRBS1,KHSRP,PABPN1,QKI,RBM8A,RTRAF,SRSF3,SSB,YBX1	3.97589e-28	40	HNRNPA1,HNRNPA2B1,KHDRBS1,KHSRP,PABPN1,QKI,RBM8A,RTRAF,SRSF3,SSB,YBX1,BCLAF1,CPSF6,DDX39A,DDX39B,DHX9,EIF4A3,IGF2BP1,IGF2BP3,MAGOH,MAGOHB,NCBP1,NUP133,NUP43,NUP88,NXF1,POLDIP3,RAN,RANBP2,RBM15B,SARNP,SRSF1,SRSF7,THOC3,TST,UPF1,XPO1,XPO5,YTHDC1,ZC3H11A	NA	2	NA
GO:0003682	GO:MF	602	chromatin binding	1.70395e-06	18	CBX3,EZH2,FUS,H1-10,H1-4,HDAC2,HMGN1,HMGN4,HNRNPC,HNRNPD,HNRNPU,MECP2,NONO,RBMX,SET,SFPQ,SSBP1,YBX1	1.07921e-08	43	EZH2,FUS,HNRNPC,HNRNPD,HNRNPU,NONO,SFPQ,YBX1,ACTN4,CBX1,CDK9,CHD4,DDX5,DHX9,DNMT1,ERCC1,HELLS,LRWD1,MEN1,MSH2,MSH6,NAP1L1,NCOA5,NPM1,NUDT21,PARP1,RAN,RCC1,RING1,RNF2,RNF20,SAFB,SARNP,SHMT2,SMC3,SUPT5H,SUZ12,TOP2A,TP53,TRIM28,UPF1,WAC,WDHD1	NA	2	3
GO:0070717	GO:MF	33	poly-purine tract binding	1.70395e-06	6	DAZAP1,HNRNPDL,HNRNPU,KHDRBS1,PABPN1,RBMS1	7.10762e-09	11	DAZAP1,HNRNPDL,HNRNPU,KHDRBS1,PABPN1,RBMS1,DDX3X,EIF4A3,PABPC1,RBMS2,TIA1	NA	2	NA
GO:0051236	GO:BP	161	establishment of RNA localization	1.71846e-06	10	HNRNPA2B1,KHDRBS1,KHSRP,PABPN1,QKI,RBM8A,RTRAF,SRSF3,SSB,YBX1	8.358e-28	40	HNRNPA1,HNRNPA2B1,KHDRBS1,KHSRP,PABPN1,QKI,RBM8A,RTRAF,SRSF3,SSB,YBX1,BCLAF1,CPSF6,DDX39A,DDX39B,DHX9,EIF4A3,IGF2BP1,IGF2BP3,MAGOH,MAGOHB,NCBP1,NUP133,NUP43,NUP88,NXF1,POLDIP3,RAN,RANBP2,RBM15B,SARNP,SRSF1,SRSF7,THOC3,TST,UPF1,XPO1,XPO5,YTHDC1,ZC3H11A	NA	2	NA
GO:0044270	GO:BP	567	cellular nitrogen compound catabolic process	1.87604e-06	17	CAPRIN1,CIRBP,FUS,HNRNPA0,HNRNPAB,HNRNPC,HNRNPD,HNRNPU,KHSRP,LSM6,MBD4,QKI,RBM8A,RNPS1,SSB,YBX1,YBX3	1.48956e-26	67	FUS,HNRNPA0,HNRNPAB,HNRNPC,HNRNPD,HNRNPU,KHSRP,PPP2CA,QKI,RBM8A,RNPS1,SSB,YBX1,YBX3,ACAT1,ACOT7,AGO2,ALDH6A1,APOBEC3G,BCLAF1,CDKN2A,CELF1,CNOT1,CNOT9,CSDE1,DDX5,DHX9,DKC1,EDC4,EIF4A3,ELAC2,ELAVL1,ETF1,FASTKD2,FXR2,GPI,IGF2BP1,IGF2BP3,LIN28A,LSM4,MAGOH,MAGOHB,METTL3,NCBP1,NPM1,PABPC1,PDE12,PFKP,PUM1,RBM10,RNH1,SND1,SUCLG2,SUPV3L1,TARDBP,THRAP3,TNRC6A,TRIM71,TRNT1,TST,UPF1,UPP2,VCP,XRN2,YTHDC1,YTHD…	NA	2	3
GO:0046700	GO:BP	568	heterocycle catabolic process	1.89986e-06	17	CAPRIN1,CIRBP,FUS,HNRNPA0,HNRNPAB,HNRNPC,HNRNPD,HNRNPU,KHSRP,LSM6,MBD4,QKI,RBM8A,RNPS1,SSB,YBX1,YBX3	1.01215e-25	66	FUS,HNRNPA0,HNRNPAB,HNRNPC,HNRNPD,HNRNPU,KHSRP,PPP2CA,QKI,RBM8A,RNPS1,SSB,YBX1,YBX3,ACAT1,ACOT7,AGO2,ALDH6A1,APOBEC3G,BCLAF1,CDKN2A,CELF1,CNOT1,CNOT9,CSDE1,DDX5,DHX9,DKC1,EDC4,EIF4A3,ELAC2,ELAVL1,ETF1,FASTKD2,FXR2,GPI,IGF2BP1,IGF2BP3,LIN28A,LSM4,MAGOH,MAGOHB,METTL3,NCBP1,NPM1,PABPC1,PDE12,PFKP,PUM1,RBM10,RNH1,SND1,SUCLG2,SUPV3L1,TARDBP,THRAP3,TNRC6A,TRIM71,TRNT1,UPF1,UPP2,VCP,XRN2,YTHDC1,YTHDF2,Z…	NA	2	3
GO:0140517	GO:MF	18	protein-RNA adaptor activity	2.13304e-06	5	HNRNPA2B1,HNRNPC,QKI,TIAL1,YBX1	4.3567e-09	9	HNRNPA2B1,HNRNPC,QKI,YBX1,IGF2BP1,IGF2BP3,LIN28A,YTHDC1,YTHDF2	NA	2	3
GO:0034250	GO:BP	166	positive regulation of amide metabolic process	2.1801e-06	10	C1QBP,CIRBP,CNBP,EIF5A,HNRNPD,HNRNPU,KHDRBS1,SSB,YBX1,YBX3	8.24855e-15	28	HNRNPD,HNRNPU,KHDRBS1,SSB,YBX1,YBX3,AGO2,CSDE1,DDX3X,DHX9,EIF4A3,EIF4G2,ELAVL1,FASTKD2,FXR2,IGF2BP1,LIN28A,METTL3,NPM1,PABPC1,POLDIP3,PRMT1,RBM3,RBM4,RPL26,THBS1,TRMT10C,YTHDF2	1	2	3
GO:0006417	GO:BP	378	regulation of translation	2.26815e-06	14	C1QBP,CAPRIN1,CIRBP,CNBP,EIF4H,EIF5A,HNRNPD,HNRNPU,KHDRBS1,QKI,RBM8A,SSB,YBX1,YBX3	8.358e-28	57	HNRNPD,HNRNPU,KHDRBS1,QKI,RBM8A,SSB,YBX1,YBX3,ABCE1,AGO2,BCLAF1,BZW1,CNOT1,CNOT9,CSDE1,DDX3X,DDX6,DHFR,DHX9,EIF2A,EIF4A3,EIF4G2,ELAVL1,ETF1,FASTKD2,FXR2,IGF2BP1,IGF2BP3,ILF3,LIN28A,LSM14A,MAGOH,METTL3,MSI2,NCBP1,NPM1,PABPC1,POLDIP3,PPP1CA,PRMT1,PUM1,RBM3,RBM4,RPL10,RPL13A,RPL26,RPS3,RPS9,SARNP,SHMT2,THBS1,TIA1,TNRC6A,TRIM71,TRMT10C,UPF1,YTHDF2	1	2	3
GO:0031490	GO:MF	122	chromatin DNA binding	2.30749e-06	9	EZH2,H1-10,H1-4,HDAC2,HMGN1,HMGN4,HNRNPC,HNRNPU,MECP2	NA	NA	NA	NA	NA	3
GO:0019439	GO:BP	587	aromatic compound catabolic process	2.9334e-06	17	CAPRIN1,CIRBP,FUS,HNRNPA0,HNRNPAB,HNRNPC,HNRNPD,HNRNPU,KHSRP,LSM6,MBD4,QKI,RBM8A,RNPS1,SSB,YBX1,YBX3	1.09198e-25	67	FUS,HNRNPA0,HNRNPAB,HNRNPC,HNRNPD,HNRNPU,KHSRP,PPP2CA,QKI,RBM8A,RNPS1,SSB,YBX1,YBX3,ACAT1,ACOT7,AGO2,APOBEC3G,BCLAF1,CDKN2A,CELF1,CNOT1,CNOT9,CSDE1,DDX5,DHX9,DKC1,EDC4,EIF4A3,ELAC2,ELAVL1,ETF1,FASTKD2,FXR2,GPI,GSTZ1,IGF2BP1,IGF2BP3,LIN28A,LSM4,MAGOH,MAGOHB,MAOA,METTL3,NCBP1,NPM1,PABPC1,PDE12,PFKP,PUM1,RBM10,RNH1,SND1,SUCLG2,SUPV3L1,TARDBP,THRAP3,TNRC6A,TRIM71,TRNT1,UPF1,UPP2,VCP,XRN2,YTHDC1,YTHDF…	NA	2	3
GO:0051052	GO:BP	521	regulation of DNA metabolic process	3.19307e-06	16	DEK,FUS,H1-10,H1-4,HMGB1,HNRNPA2B1,HNRNPAB,HNRNPC,HNRNPD,HNRNPU,LMNA,MECP2,S100A11,SF3B5,SSBP1,SUB1	1.20295e-09	40	FUS,HMGB1,HNRNPA1,HNRNPA2B1,HNRNPAB,HNRNPC,HNRNPD,HNRNPU,PPP2CA,CDK9,CDKN2A,CIZ1,DHX9,DKC1,DNMT3L,ERCC1,GNL3,KPNA2,MAPK1,MCM3,MCM6,MCM7,MEN1,MSH2,MSH6,NPM1,NUDT16L1,PARP1,RBBP6,RFC2,RPS3,RUVBL1,SENP3,SF3B3,SMC3,SMCHD1,TP53,TRIM28,UPF1,WAPL	NA	NA	3
GO:0071824	GO:BP	915	protein-DNA complex organization	4.01588e-06	21	ANP32B,CBX3,DEK,EZH2,H1-10,H1-4,H4C9,HDAC2,HDGF,HMGB1,HMGB2,HMGN1,HMGN4,HNRNPC,HNRNPU,LMNA,MECP2,SET,SFPQ,SKP1,TRIP12	1.20146e-06	49	EZH2,HMGB1,HNRNPC,HNRNPU,SFPQ,BAZ1B,CBX1,CDK9,CHD4,DCAF13,DDX21,DNMT1,DNMT3L,FBL,GPX1,GPX4,HELLS,KDM2A,LMNB1,LRWD1,MEN1,METTL3,MYBBP1A,NAP1L1,NPM1,PCGF3,PCGF5,PRMT1,RBBP7,RBM14,RBM15,RBM15B,RING1,RNF2,RNF20,RNF40,RUVBL1,RYBP,SAFB,SF3B1,SMCHD1,SUGT1,SUPT5H,SUZ12,TP53,TRIM28,UHRF1,WAC,YTHDC1	NA	NA	3
GO:0031492	GO:MF	40	nucleosomal DNA binding	4.66328e-06	6	H1-10,H1-4,HDAC2,HMGN1,HMGN4,HNRNPC	NA	NA	NA	NA	NA	NA
GO:0043603	GO:BP	1194	amide metabolic process	5.14302e-06	24	C1QBP,CAPRIN1,CIRBP,CNBP,EIF4H,EIF5A,HNRNPD,HNRNPU,KHDRBS1,QKI,RBM8A,RPL19,RPL31,RPL36,RPS12,RPS15,RPS18,RPS19,RPS24,RPS29,RPS3A,SSB,YBX1,YBX3	2.09055e-40	118	HNRNPD,HNRNPU,KHDRBS1,PPP2CA,QKI,RBM8A,RPL19,RPS18,RPS3A,SSB,YBX1,YBX3,ABCE1,ACAT1,ACLY,ACOT7,ACSF2,ACSF3,AGO2,BCLAF1,BZW1,CARS1,CNOT1,CNOT9,CSDE1,DDX3X,DDX6,DHFR,DHX9,EARS2,EIF2A,EIF3A,EIF4A3,EIF4G2,ELAVL1,ETF1,FASTKD2,FAU,FPGS,FXR2,GPX1,GPX4,GSTZ1,HSD17B12,IGF2BP1,IGF2BP3,ILF3,LIN28A,LSM14A,MAGOH,MARS1,METTL3,MME,MRPL39,MRPL46,MRPS11,MRPS23,MRPS7,MSI2,NCBP1,NPM1,PABPC1,PDK1,PDK3,POLDIP3,PPP1CA,…	1	NA	3
GO:1901361	GO:BP	616	organic cyclic compound catabolic process	5.36089e-06	17	CAPRIN1,CIRBP,FUS,HNRNPA0,HNRNPAB,HNRNPC,HNRNPD,HNRNPU,KHSRP,LSM6,MBD4,QKI,RBM8A,RNPS1,SSB,YBX1,YBX3	2.92772e-25	68	FUS,HNRNPA0,HNRNPAB,HNRNPC,HNRNPD,HNRNPU,KHSRP,PPP2CA,QKI,RBM8A,RNPS1,SSB,YBX1,YBX3,ACAT1,ACOT7,AGO2,ALDH6A1,APOBEC3G,BCLAF1,CDKN2A,CELF1,CNOT1,CNOT9,CSDE1,DDX5,DHX9,DKC1,EDC4,EIF4A3,ELAC2,ELAVL1,ETF1,FASTKD2,FXR2,GPI,GSTZ1,IGF2BP1,IGF2BP3,LIN28A,LSM4,MAGOH,MAGOHB,MAOA,METTL3,NCBP1,NPM1,PABPC1,PDE12,PFKP,PUM1,RBM10,RNH1,SND1,SUCLG2,SUPV3L1,TARDBP,THRAP3,TNRC6A,TRIM71,TRNT1,UPF1,UPP2,VCP,XRN2,YTHD…	1	2	3
GO:0015935	GO:CC	79	small ribosomal subunit	5.98967e-06	7	RPS12,RPS15,RPS18,RPS19,RPS24,RPS29,RPS3A	1.30072e-13	19	RPS18,RPS3A,DDX3X,EIF2A,FAU,MRPS11,MRPS23,MRPS7,NPM1,RPS10,RPS2,RPS20,RPS25,RPS26,RPS27A,RPS3,RPS6,RPS8,RPS9	1	NA	NA
GO:0005689	GO:CC	28	U12-type spliceosomal complex	7.22579e-06	5	SF3B2,SF3B5,SNRPB,SNRPD2,YBX1	3.1944e-09	10	SF3B2,SNRPB,SNRPD2,YBX1,DHX15,PHF5A,SF3B1,SF3B3,SF3B4,SNRPD1	NA	2	NA
GO:1903241	GO:BP	24	U2-type prespliceosome assembly	7.89063e-06	5	SF3B2,SF3B5,SNRPB,SNRPB2,SNRPD2	2.06428e-09	10	SF3B2,SNRPB,SNRPD2,PHF5A,RBMX2,SF3B1,SF3B3,SF3B4,SNRPA1,SNRPD1	NA	2	NA
GO:0071007	GO:CC	30	U2-type catalytic step 2 spliceosome	9.28512e-06	5	CWC15,SNRPB,SNRPB2,SNRPD2,SRRM2	1.36556e-07	9	SNRPB,SNRPD2,SRRM2,PLRG1,PRPF19,PRPF8,SNRNP40,SNRPA1,SNRPD1	NA	2	NA
GO:0031507	GO:BP	112	heterochromatin formation	1.04771e-05	8	CBX3,EZH2,HDAC2,HMGB1,HNRNPU,LMNA,MECP2,TRIP12	1.90565e-07	16	EZH2,HMGB1,HNRNPU,DNMT1,HELLS,LMNB1,METTL3,PCGF3,PCGF5,RBM15,RBM15B,SMCHD1,SUZ12,TRIM28,UHRF1,YTHDC1	NA	NA	3
GO:0034248	GO:BP	439	regulation of amide metabolic process	1.1448e-05	14	C1QBP,CAPRIN1,CIRBP,CNBP,EIF4H,EIF5A,HNRNPD,HNRNPU,KHDRBS1,QKI,RBM8A,SSB,YBX1,YBX3	5.26038e-27	60	HNRNPD,HNRNPU,KHDRBS1,QKI,RBM8A,SSB,YBX1,YBX3,ABCE1,AGO2,BCLAF1,BZW1,CNOT1,CNOT9,CSDE1,DDX3X,DDX6,DHFR,DHX9,EIF2A,EIF4A3,EIF4G2,ELAVL1,ETF1,FASTKD2,FXR2,IGF2BP1,IGF2BP3,ILF3,LIN28A,LSM14A,MAGOH,METTL3,MSI2,NCBP1,NPM1,PABPC1,PDK1,PDK3,POLDIP3,PPP1CA,PRMT1,PUM1,RBM3,RBM4,RPL10,RPL13A,RPL26,RPS3,RPS9,SARNP,SHMT2,THBS1,TIA1,TNRC6A,TP53,TRIM71,TRMT10C,UPF1,YTHDF2	1	2	3
GO:0030674	GO:MF	947	protein-macromolecule adaptor activity	1.45263e-05	21	C1QBP,CAPRIN1,EZH2,FUS,G3BP1,HDGF,HMGB1,HMGB2,HNRNPA2B1,HNRNPC,HNRNPU,JUP,KHDRBS1,MECP2,QKI,SF1,SKP1,SRSF2,SUB1,TIAL1,YBX1	3.72947e-07	53	EZH2,FUS,G3BP1,HMGB1,HNRNPA1,HNRNPA2B1,HNRNPC,HNRNPU,KHDRBS1,QKI,SF1,SRSF2,YBX1,ACTN4,BCLAF1,CHD4,CNOT9,COL1A2,DCAF13,DDX17,DDX3X,DHX9,EWSR1,IGF2BP1,IGF2BP3,KDM2A,LIN28A,MEN1,MYBBP1A,NCOA5,NPM1,PDLIM1,RALY,RBFOX2,RBM14,RNF20,RRP1B,RUVBL1,RYBP,SAP18,SND1,SPEN,SRRT,SUN2,TARDBP,THRAP3,TRIM28,TRIM6,TRIP11,VAMP8,YTHDC1,YTHDF2,ZC3H18	NA	2	3
GO:0005925	GO:CC	422	focal adhesion	1.56437e-05	13	ARPC5L,FLNA,G3BP1,HNRNPK,JUP,PPIA,RPL19,RPL31,RPS15,RPS18,RPS19,RPS29,RPS3A	9.29934e-13	39	G3BP1,HNRNPK,RPL19,RPS18,RPS3A,ACTN4,ARF1,CSRP1,EPB41L2,GSN,ILK,KIF23,LRP1,MAPK1,MME,NPM1,PABPC1,PCBP2,PDLIM1,RAB10,RPL10A,RPL12,RPL13A,RPL27,RPL3,RPL4,RPL6,RPL7,RPL8,RPLP2,RPS10,RPS2,RPS3,RPS8,RPS9,SNTB2,TNC,TNS2,YWHAQ	1	NA	3
GO:0008143	GO:MF	28	poly(A) binding	1.83451e-05	5	HNRNPDL,HNRNPU,KHDRBS1,PABPN1,RBMS1	1.92996e-08	10	HNRNPDL,HNRNPU,KHDRBS1,PABPN1,RBMS1,DDX3X,EIF4A3,PABPC1,RBMS2,TIA1	NA	2	NA
GO:0070828	GO:BP	121	heterochromatin organization	1.83848e-05	8	CBX3,EZH2,HDAC2,HMGB1,HNRNPU,LMNA,MECP2,TRIP12	5.78312e-07	16	EZH2,HMGB1,HNRNPU,DNMT1,HELLS,LMNB1,METTL3,PCGF3,PCGF5,RBM15,RBM15B,SMCHD1,SUZ12,TRIM28,UHRF1,YTHDC1	NA	NA	3
GO:0030055	GO:CC	432	cell-substrate junction	1.97465e-05	13	ARPC5L,FLNA,G3BP1,HNRNPK,JUP,PPIA,RPL19,RPL31,RPS15,RPS18,RPS19,RPS29,RPS3A	4.28409e-13	40	G3BP1,HNRNPK,RPL19,RPS18,RPS3A,ACTN4,ARF1,CSRP1,EPB41L2,ERBIN,GSN,ILK,KIF23,LRP1,MAPK1,MME,NPM1,PABPC1,PCBP2,PDLIM1,RAB10,RPL10A,RPL12,RPL13A,RPL27,RPL3,RPL4,RPL6,RPL7,RPL8,RPLP2,RPS10,RPS2,RPS3,RPS8,RPS9,SNTB2,TNC,TNS2,YWHAQ	1	NA	3
GO:0071010	GO:CC	16	prespliceosome	1.97465e-05	4	LUC7L,LUC7L3,SNRPB,SNRPC	7.37821e-06	6	LUC7L3,SNRPB,SNRPC,SF3B1,SNRNP70,U2AF2	NA	2	NA
GO:0071004	GO:CC	16	U2-type prespliceosome	1.97465e-05	4	LUC7L,LUC7L3,SNRPB,SNRPC	7.37821e-06	6	LUC7L3,SNRPB,SNRPC,SF3B1,SNRNP70,U2AF2	NA	2	NA
GO:0051169	GO:BP	334	nuclear transport	2.20157e-05	12	ANP32A,ANP32B,FLNA,HNRNPA2B1,JUP,KHDRBS1,LMNA,PABPN1,RBM8A,RPS15,SRSF3,SSB	1.19979e-16	41	HNRNPA1,HNRNPA2B1,KHDRBS1,PABPN1,RBM8A,SRSF3,SSB,ABCE1,CDKN2A,CPSF6,DDX39A,DDX39B,DHX9,EIF4A3,ELAVL1,KPNA2,MAGOH,MAGOHB,MDN1,NCBP1,NEDD4,NPM1,NUP133,NUP43,NUP88,NXF1,POLDIP3,RAN,RANBP2,RBM15B,RBM4,SARNP,TARDBP,THOC3,TP53,TRIM28,UPF1,XPO1,XPO5,YTHDC1,ZC3H11A	NA	2	3
GO:0006913	GO:BP	334	nucleocytoplasmic transport	2.20157e-05	12	ANP32A,ANP32B,FLNA,HNRNPA2B1,JUP,KHDRBS1,LMNA,PABPN1,RBM8A,RPS15,SRSF3,SSB	1.19979e-16	41	HNRNPA1,HNRNPA2B1,KHDRBS1,PABPN1,RBM8A,SRSF3,SSB,ABCE1,CDKN2A,CPSF6,DDX39A,DDX39B,DHX9,EIF4A3,ELAVL1,KPNA2,MAGOH,MAGOHB,MDN1,NCBP1,NEDD4,NPM1,NUP133,NUP43,NUP88,NXF1,POLDIP3,RAN,RANBP2,RBM15B,RBM4,SARNP,TARDBP,THOC3,TP53,TRIM28,UPF1,XPO1,XPO5,YTHDC1,ZC3H11A	NA	2	3
GO:0031330	GO:BP	222	negative regulation of cellular catabolic process	2.43287e-05	10	CIRBP,FUS,HNRNPA0,HNRNPAB,HNRNPC,HNRNPD,HNRNPU,QKI,YBX1,YBX3	1.33699e-08	24	FUS,HNRNPA0,HNRNPAB,HNRNPC,HNRNPD,HNRNPU,PPP2CA,QKI,YBX1,YBX3,ANXA2,CSDE1,DHX9,DKC1,EIF4G2,ELAVL1,IGF2BP1,IGF2BP3,PABPC1,RBM10,SNRNP70,TARDBP,THRAP3,TP53	NA	2	NA
GO:0000956	GO:BP	131	nuclear-transcribed mRNA catabolic process	3.1061e-05	8	CAPRIN1,HNRNPAB,HNRNPD,HNRNPU,RBM8A,RNPS1,SSB,YBX1	1.31597e-17	28	HNRNPAB,HNRNPD,HNRNPU,RBM8A,RNPS1,SSB,YBX1,AGO2,BCLAF1,CNOT1,CNOT9,CSDE1,DDX5,DHX9,EDC4,EIF4A3,ETF1,IGF2BP1,LSM4,MAGOH,MAGOHB,NCBP1,PABPC1,PDE12,THRAP3,TNRC6A,UPF1,XRN2	NA	2	3
GO:0015931	GO:BP	229	nucleobase-containing compound transport	3.1061e-05	10	HNRNPA2B1,KHDRBS1,KHSRP,PABPN1,QKI,RBM8A,RTRAF,SRSF3,SSB,YBX1	8.34672e-22	40	HNRNPA1,HNRNPA2B1,KHDRBS1,KHSRP,PABPN1,QKI,RBM8A,RTRAF,SRSF3,SSB,YBX1,BCLAF1,CPSF6,DDX39A,DDX39B,DHX9,EIF4A3,IGF2BP1,IGF2BP3,MAGOH,MAGOHB,NCBP1,NUP133,NUP43,NUP88,NXF1,POLDIP3,RAN,RANBP2,RBM15B,SARNP,SRSF1,SRSF7,THOC3,TST,UPF1,XPO1,XPO5,YTHDC1,ZC3H11A	NA	2	NA
GO:0051276	GO:BP	635	chromosome organization	3.30022e-05	16	EZH2,FLNA,G3BP1,H1-10,H1-4,H4C9,HMGB1,HMGB2,HNRNPA2B1,HNRNPC,HNRNPD,HNRNPU,LMNA,RPA3,SSBP1,SUB1	3.42827e-08	42	EZH2,G3BP1,HMGB1,HNRNPA1,HNRNPA2B1,HNRNPC,HNRNPD,HNRNPU,AKAP8,BAZ1B,DDX3X,DHX9,DKC1,ERCC1,GAR1,GNL3,KIF23,KIF4A,LSM14A,MAD1L1,MAPK1,MCM3,MCM6,MCM7,MSH2,NHP2,NUP133,PARP1,RACGAP1,RAN,RFC1,RFC2,RUVBL1,SMC3,SMCHD1,SUGT1,SUPV3L1,TOP2A,TP53,TRIM28,UPF1,WAPL	NA	NA	3
GO:0140693	GO:MF	32	molecular condensate scaffold activity	3.33151e-05	5	CAPRIN1,FUS,G3BP1,HNRNPA2B1,MECP2	NA	NA	NA	NA	2	NA
GO:0043021	GO:MF	172	ribonucleoprotein complex binding	3.33151e-05	9	C1QBP,EIF5A,EZH2,G3BP1,HNRNPU,SNRPA,SNRPB,SNRPB2,YBX3	3.19016e-10	24	EZH2,G3BP1,HNRNPU,SNRPA,SNRPB,YBX3,ABCE1,CPSF6,DDX17,DDX3X,DDX5,DHX9,EIF2A,EIF4A3,ETF1,LETM1,LIN28A,NPM1,PPP1CA,RBM3,RBM39,SEC61A1,SND1,XPO5	1	2	NA
GO:2000765	GO:BP	33	regulation of cytoplasmic translation	3.4783e-05	5	CNBP,HNRNPD,HNRNPU,YBX1,YBX3	1.79123e-10	12	HNRNPD,HNRNPU,YBX1,YBX3,CSDE1,DHX9,IGF2BP1,LIN28A,METTL3,PABPC1,RPL13A,YTHDF2	NA	NA	3
GO:0000245	GO:BP	353	spliceosomal complex assembly	3.5499e-05	12	LUC7L,LUC7L3,SCAF11,SF1,SF3B2,SF3B5,SNRPB,SNRPB2,SNRPC,SNRPD2,SRSF10,SRSF9	1.72531e-06	27	LUC7L3,SF1,SF3B2,SNRPB,SNRPC,SNRPD2,SRSF10,SRSF9,CELF1,CELF2,DDX39B,NCBP1,PHF5A,PRPF19,PTBP2,PUF60,RBMX2,SF3B1,SF3B3,SF3B4,SNRNP200,SNRPA1,SNRPD1,SRSF1,SRSF5,SRSF6,YTHDC1	NA	2	NA
GO:0089701	GO:CC	6	U2AF complex	3.78781e-05	3	SF1,U2AF1,U2AF1L4	NA	NA	NA	NA	2	NA
GO:0045814	GO:BP	139	negative regulation of gene expression, epigenetic	4.49736e-05	8	CBX3,EZH2,HDAC2,HMGB1,HNRNPU,LMNA,MECP2,TRIP12	3.92735e-06	16	EZH2,HMGB1,HNRNPU,DNMT1,HELLS,LMNB1,METTL3,PCGF3,PCGF5,RBM15,RBM15B,SMCHD1,SUZ12,TRIM28,UHRF1,YTHDC1	NA	NA	3
GO:0050733	GO:MF	5	RS domain binding	4.58923e-05	3	LUC7L,SRSF10,U2AF1	NA	NA	NA	NA	2	NA
GO:0042274	GO:BP	101	ribosomal small subunit biogenesis	5.7727e-05	7	LSM6,RPS12,RPS15,RPS19,RPS24,RPS3A,SNU13	2.33482e-06	14	RPS3A,DCAF13,FBL,MRPS7,NOP56,NPM1,PNO1,RPS25,RPS6,RPS8,RPS9,UTP15,UTP20,WDR3	1	NA	NA
GO:0031491	GO:MF	70	nucleosome binding	0.000100563	6	H1-10,H1-4,HDAC2,HMGN1,HMGN4,HNRNPC	NA	NA	NA	NA	NA	NA
GO:0099080	GO:CC	1426	supramolecular complex	0.000103322	23	CALM3,CAPRIN1,CIRBP,COL5A1,COL5A2,DEK,DES,FLNA,G3BP1,HNRNPK,HNRNPU,JUP,KHSRP,LMNA,LSM6,NES,PRRC2C,QKI,SNRPB2,SSB,TIAL1,TNNC1,YBX1	6.18696e-13	79	G3BP1,HNRNPK,HNRNPU,KHSRP,QKI,SSB,YBX1,ACTN4,AGO2,AK1,APOBEC3G,ARF1,CDK9,CELF1,CNOT1,CNOT9,COL1A1,COL1A2,COL6A3,COL7A1,CSDE1,CSRP1,DDX3X,DDX6,DHX9,DNAJA3,DYNLL1,EDC4,EFEMP2,ELAVL1,FASTKD2,FBLN1,FXR2,HNRNPL,HSPH1,IGF2BP1,IGF2BP3,ILK,KIF15,KIF23,KIF4A,LIN28A,LMNB1,LRWD1,LSM14A,LSM4,MAD1L1,MYH1,NUDCD2,NUP133,NUP43,NXF1,PABPC1,PAFAH1B1,PCBP1,PDLIM1,PNN,POLDIP3,PUM1,RACGAP1,RBM4,RCC2,RPL15,RPL6,RPS6,S…	NA	2	3
GO:0005840	GO:CC	520	ribosome	0.000126588	13	FUBP3,RPL19,RPL31,RPL36,RPS12,RPS15,RPS18,RPS19,RPS24,RPS29,RPS3A,SF1,SNU13	5.00911e-17	50	FUBP3,RPL19,RPS18,RPS3A,SF1,ABCE1,DDX3X,EIF2A,ETF1,FAU,MRPL39,MRPL46,MRPS11,MRPS23,MRPS7,NHP2,NPM1,RBM3,RPL10,RPL10A,RPL12,RPL13A,RPL14,RPL15,RPL17,RPL18A,RPL24,RPL26,RPL27,RPL3,RPL34,RPL35,RPL36A,RPL4,RPL6,RPL7,RPL7L1,RPL8,RPLP2,RPS10,RPS2,RPS20,RPS25,RPS26,RPS27A,RPS3,RPS6,RPS8,RPS9,RSL1D1	1	NA	NA
GO:0009895	GO:BP	347	negative regulation of catabolic process	0.000174334	11	CIRBP,FLNA,FUS,HNRNPA0,HNRNPAB,HNRNPC,HNRNPD,HNRNPU,QKI,YBX1,YBX3	8.46011e-08	29	FUS,HNRNPA0,HNRNPAB,HNRNPC,HNRNPD,HNRNPU,PPP2CA,QKI,YBX1,YBX3,ANXA2,CCAR2,CDKN2A,CSDE1,DHX9,DKC1,EIF4G2,ELAVL1,IGF2BP1,IGF2BP3,PABPC1,RBM10,RYBP,SF3B3,SNRNP70,TARDBP,THRAP3,TP53,WAC	NA	2	NA
GO:0010608	GO:BP	1092	post-transcriptional regulation of gene expression	0.000175312	20	C1QBP,CAPRIN1,CIRBP,CNBP,EIF4H,EIF5A,FUS,HNRNPA0,HNRNPC,HNRNPD,HNRNPU,KHDRBS1,KHSRP,MECP2,QKI,RBM8A,SSB,TIAL1,YBX1,YBX3	2.99089e-15	74	FUS,HNRNPA0,HNRNPC,HNRNPD,HNRNPU,KHDRBS1,KHSRP,QKI,RBM8A,SSB,YBX1,YBX3,ABCE1,AGO2,BCLAF1,BZW1,CELF1,CNOT1,CNOT9,CSDE1,DDX3X,DDX6,DHFR,DHX9,DKC1,EIF2A,EIF4A3,EIF4G2,ELAVL1,ETF1,FASTKD2,FXR2,IGF2BP1,IGF2BP3,ILF3,LIN28A,LSM14A,MAGOH,METTL3,MSI2,NCBP1,NPM1,NUDT21,PABPC1,PDE12,POLDIP3,PPP1CA,PRMT1,PUM1,RAN,RBM10,RBM3,RBM4,RPL10,RPL13A,RPL26,RPS3,RPS9,SARNP,SHMT2,STAU1,TARDBP,THBS1,THRAP3,TIA1,TNRC6A,T…	NA	2	3
GO:0051168	GO:BP	169	nuclear export	0.000176678	8	ANP32B,HNRNPA2B1,KHDRBS1,PABPN1,RBM8A,RPS15,SRSF3,SSB	1.71875e-19	33	HNRNPA1,HNRNPA2B1,KHDRBS1,PABPN1,RBM8A,SRSF3,SSB,ABCE1,CDKN2A,CPSF6,DDX39A,DDX39B,DHX9,EIF4A3,MAGOH,MAGOHB,MDN1,NCBP1,NPM1,NUP133,NUP88,NXF1,POLDIP3,RAN,RANBP2,RBM15B,SARNP,THOC3,UPF1,XPO1,XPO5,YTHDC1,ZC3H11A	NA	2	NA
GO:0060090	GO:MF	1136	molecular adaptor activity	0.000188024	21	C1QBP,CAPRIN1,EZH2,FUS,G3BP1,HDGF,HMGB1,HMGB2,HNRNPA2B1,HNRNPC,HNRNPU,JUP,KHDRBS1,MECP2,QKI,SF1,SKP1,SRSF2,SUB1,TIAL1,YBX1	3.50049e-06	57	EZH2,FUS,G3BP1,HMGB1,HNRNPA1,HNRNPA2B1,HNRNPC,HNRNPU,KHDRBS1,QKI,SF1,SRSF2,YBX1,ACTN4,BCLAF1,CBX1,CHD4,CNOT1,CNOT9,COL1A2,DCAF13,DDX17,DDX3X,DHX9,EWSR1,IGF2BP1,IGF2BP3,KDM2A,LIN28A,LOX,MEN1,MYBBP1A,NCBP1,NCOA5,NPM1,PDLIM1,RALY,RBFOX2,RBM14,RNF20,RRP1B,RUVBL1,RYBP,SAP18,SND1,SPEN,SRRT,SUN2,TARDBP,THRAP3,TRIM28,TRIM6,TRIP11,VAMP8,YTHDC1,YTHDF2,ZC3H18	NA	2	3
GO:0034046	GO:MF	8	poly(G) binding	0.00020646	3	DAZAP1,HNRNPDL,HNRNPU	NA	NA	NA	NA	NA	NA
GO:0070990	GO:MF	8	snRNP binding	0.00020646	3	SNRPA,SNRPB,SNRPB2	NA	NA	NA	NA	2	NA
GO:0030619	GO:MF	8	U1 snRNA binding	0.00020646	3	SNRPA,SNRPB2,SNRPC	0.000306942	4	SNRPA,SNRPC,PRPF8,SNRNP70	NA	2	NA
GO:0032392	GO:BP	86	DNA geometric change	0.000270583	6	G3BP1,HMGB1,HMGB2,HNRNPA2B1,SSBP1,SUB1	2.36805e-06	13	G3BP1,HMGB1,HNRNPA2B1,DDX3X,DHX9,MCM3,MCM6,MCM7,RFC2,RUVBL1,SUPV3L1,TOP2A,UPF1	NA	NA	3
GO:0034470	GO:BP	438	ncRNA processing	0.000279613	12	EBNA1BP2,HNRNPA2B1,LSM6,MECP2,NIFK,RPS15,RPS19,RPS24,RTRAF,SNU13,SRSF3,SSB	8.9341e-17	47	HNRNPA2B1,RTRAF,SRSF3,SSB,AGO2,CDKN2A,DCAF13,DDX17,DDX21,DDX5,DKC1,EIF4A3,ELAC2,FBL,GAR1,LARP7,LIN28A,METTL3,MTO1,NCBP1,NHP2,NOP56,PDCD11,PUM1,RPL10A,RPL14,RPL26,RPL27,RPL35,RPL7,RPL7L1,RPS25,RPS6,RPS8,RRP1B,RSL1D1,RTCB,SRRT,TP53,TRIM71,TRMT10C,TRNT1,UTP15,UTP20,WDR3,XRN2,YTHDF2	1	NA	NA
GO:0045892	GO:BP	1333	negative regulation of DNA-templated transcription	0.000292478	22	C1QBP,CBX3,CNBP,EZH2,FLNA,H1-4,HDAC2,HDGF,HMGB1,HMGB2,HNRNPA2B1,HNRNPK,HNRNPU,KHDRBS1,MECP2,NONO,SET,SF1,SFPQ,SRSF2,YBX1,YBX3	0.000779437	54	EZH2,HMGB1,HNRNPA2B1,HNRNPK,HNRNPU,KHDRBS1,NONO,SF1,SFPQ,SRSF2,YBX1,YBX3,BCLAF1,CBX1,CCAR2,CDKN2A,CHD4,CNOT1,DDX21,DDX5,DNAJA3,DNMT1,DNMT3L,HNRNPL,ILF3,KANK2,KDM2A,LARP7,MEN1,MYBBP1A,NCOA5,NEDD4,NFIC,PARP1,PSPC1,RALY,RBBP7,RBFOX2,RBM10,RFC1,RING1,RNF2,RPL10,RYBP,SAP18,SARNP,SPEN,SUPT5H,SUZ12,TP53,TRIM28,TRIM6,UHRF1,YWHAQ	NA	NA	3
GO:0034399	GO:CC	153	nuclear periphery	0.000307277	7	EBNA1BP2,HNRNPA2B1,HNRNPM,HNRNPU,LMNA,NONO,SFPQ	2.82012e-09	20	HNRNPA2B1,HNRNPM,HNRNPU,NONO,SFPQ,AKAP8,ANXA2,CAD,KIF4A,LMNB1,MEN1,PHF5A,PPIG,PSPC1,RUVBL1,SMC3,SRRM1,TP53,UHRF1,ZNF326	NA	2	NA
GO:1902679	GO:BP	1347	negative regulation of RNA biosynthetic process	0.000338632	22	C1QBP,CBX3,CNBP,EZH2,FLNA,H1-4,HDAC2,HDGF,HMGB1,HMGB2,HNRNPA2B1,HNRNPK,HNRNPU,KHDRBS1,MECP2,NONO,SET,SF1,SFPQ,SRSF2,YBX1,YBX3	0.000551138	55	EZH2,HMGB1,HNRNPA2B1,HNRNPK,HNRNPU,KHDRBS1,NONO,SF1,SFPQ,SRSF2,YBX1,YBX3,APOBEC3G,BCLAF1,CBX1,CCAR2,CDKN2A,CHD4,CNOT1,DDX21,DDX5,DNAJA3,DNMT1,DNMT3L,HNRNPL,ILF3,KANK2,KDM2A,LARP7,MEN1,MYBBP1A,NCOA5,NEDD4,NFIC,PARP1,PSPC1,RALY,RBBP7,RBFOX2,RBM10,RFC1,RING1,RNF2,RPL10,RYBP,SAP18,SARNP,SPEN,SUPT5H,SUZ12,TP53,TRIM28,TRIM6,UHRF1,YWHAQ	NA	NA	3
GO:0005198	GO:MF	1100	structural molecule activity	0.000339055	20	COL5A1,COL5A2,COPB2,DES,H1-10,H1-4,H4C9,JUP,LAD1,LMNA,RPL19,RPL31,RPL36,RPS12,RPS15,RPS18,RPS19,RPS24,RPS29,RPS3A	5.54613e-10	66	RPL19,RPS18,RPS3A,BGN,COL12A1,COL1A1,COL1A2,COL6A2,COL6A3,COL7A1,COPE,CSRP1,EFEMP2,EIF3A,EPB41L2,ERBIN,FAU,FBLN1,FGB,FN1,HMGCL,LMNB1,MRPL46,MRPS11,MRPS23,MRPS7,NID2,NUP133,NUP88,PCOLCE,PNN,RPL10,RPL10A,RPL12,RPL13A,RPL14,RPL15,RPL17,RPL18A,RPL24,RPL26,RPL27,RPL3,RPL34,RPL35,RPL36A,RPL4,RPL6,RPL7,RPL7L1,RPL8,RPLP2,RPS10,RPS2,RPS20,RPS25,RPS26,RPS27A,RPS3,RPS6,RPS8,RPS9,SNTB2,TGM3,THBS1,TNC	1	NA	NA
GO:0005685	GO:CC	157	U1 snRNP	0.000354986	7	LUC7L,LUC7L3,SNRPA,SNRPB,SNRPB2,SNRPC,SNRPD2	NA	NA	NA	NA	2	NA
GO:0006405	GO:BP	91	RNA export from nucleus	0.000360438	6	HNRNPA2B1,KHDRBS1,PABPN1,RBM8A,SRSF3,SSB	3.47646e-22	28	HNRNPA1,HNRNPA2B1,KHDRBS1,PABPN1,RBM8A,SRSF3,SSB,CPSF6,DDX39A,DDX39B,DHX9,EIF4A3,MAGOH,MAGOHB,NCBP1,NUP133,NUP88,NXF1,POLDIP3,RAN,RBM15B,SARNP,THOC3,UPF1,XPO1,XPO5,YTHDC1,ZC3H11A	NA	2	NA
GO:0030684	GO:CC	108	preribosome	0.000365836	6	EBNA1BP2,RPS12,RPS19,RPS24,RPS3A,SNU13	3.22657e-09	17	RPS3A,DCAF13,FBL,MDN1,NIP7,NOP56,PDCD11,PNO1,RPS27A,RPS6,RPS8,RPS9,RRP1B,RSL1D1,UTP15,UTP20,WDR3	1	NA	NA
GO:0070935	GO:BP	27	3'-UTR-mediated mRNA stabilization	0.000378972	4	HNRNPA0,HNRNPC,QKI,YBX3	4.70948e-05	7	HNRNPA0,HNRNPC,QKI,YBX3,ELAVL1,RBM10,TARDBP	NA	2	NA
GO:0035925	GO:MF	28	mRNA 3'-UTR AU-rich region binding	0.000401172	4	HNRNPA0,HNRNPD,KHSRP,TIAL1	3.50239e-07	9	HNRNPA0,HNRNPD,KHSRP,AGO2,CPSF1,ELAVL1,ILF3,NUDT21,TIA1	NA	2	NA
GO:0032200	GO:BP	191	telomere organization	0.00040123	8	EZH2,H4C9,HNRNPA2B1,HNRNPC,HNRNPD,HNRNPU,LMNA,RPA3	0.000207231	16	EZH2,HNRNPA1,HNRNPA2B1,HNRNPC,HNRNPD,HNRNPU,DKC1,ERCC1,GAR1,GNL3,MAPK1,NHP2,PARP1,RFC1,RUVBL1,UPF1	NA	NA	3
GO:0071103	GO:BP	94	DNA conformation change	0.000424402	6	G3BP1,HMGB1,HMGB2,HNRNPA2B1,SSBP1,SUB1	6.70612e-06	13	G3BP1,HMGB1,HNRNPA2B1,DDX3X,DHX9,MCM3,MCM6,MCM7,RFC2,RUVBL1,SUPV3L1,TOP2A,UPF1	NA	NA	3
GO:0034709	GO:CC	13	methylosome	0.000426182	3	ERH,SNRPB,SNRPD2	4.9846e-05	5	ERH,SNRPB,SNRPD2,PRMT1,SNRPD1	NA	2	NA
GO:0042382	GO:CC	13	paraspeckles	0.000426182	3	HNRNPM,NONO,SFPQ	1.8147e-06	6	HNRNPM,NONO,SFPQ,CPSF6,NUDT21,PSPC1	NA	2	NA
GO:0003712	GO:MF	524	transcription coregulator activity	0.000444013	13	C1QBP,EZH2,FUS,HDGF,HMGB1,HMGB2,HNRNPU,JUP,MECP2,QKI,SF1,SRSF2,SUB1	3.32201e-05	32	EZH2,FUS,HMGB1,HNRNPU,QKI,SF1,SRSF2,ACTN4,BCLAF1,CHD4,CNOT9,DDX17,DHX9,EWSR1,KDM2A,MYBBP1A,NCOA5,NPM1,PDLIM1,RALY,RBFOX2,RBM14,RNF20,RRP1B,RUVBL1,RYBP,SAP18,SND1,SPEN,THRAP3,TRIM28,TRIP11	NA	2	NA
GO:0042254	GO:BP	322	ribosome biogenesis	0.000491345	10	C1QBP,EBNA1BP2,LSM6,NIFK,RPS12,RPS15,RPS19,RPS24,RPS3A,SNU13	2.14479e-21	46	RPS3A,ABCE1,CDKN2A,DCAF13,DDX17,DDX21,DDX3X,DKC1,EIF2A,EIF4A3,FASTKD2,FBL,GAR1,MDN1,MRPS7,MYBBP1A,NHP2,NIP7,NOP56,NPM1,NUP88,PDCD11,PNO1,RAN,RPL10,RPL10A,RPL14,RPL24,RPL26,RPL27,RPL35,RPL6,RPL7,RPL7L1,RPS25,RPS6,RPS8,RPS9,RRP1B,RSL1D1,UTP15,UTP20,WDR3,XPO1,XRN2,YTHDF2	1	NA	NA
GO:0003714	GO:MF	197	transcription corepressor activity	0.000525872	8	C1QBP,EZH2,HDGF,HMGB1,HNRNPU,MECP2,SF1,SRSF2	NA	NA	NA	NA	NA	NA
GO:0032040	GO:CC	73	small-subunit processome	0.000560752	5	RPS12,RPS19,RPS24,RPS3A,SNU13	8.50857e-08	13	RPS3A,DCAF13,FBL,NOP56,PDCD11,PNO1,RPS27A,RPS6,RPS8,RPS9,UTP15,UTP20,WDR3	1	NA	NA
GO:0034660	GO:BP	640	ncRNA metabolic process	0.000610702	14	EBNA1BP2,HNRNPA2B1,KHSRP,LSM6,MECP2,NIFK,QKI,RPS15,RPS19,RPS24,RTRAF,SNU13,SRSF3,SSB	2.39287e-19	61	HNRNPA2B1,KHSRP,QKI,RTRAF,SRSF3,SSB,AGO2,CARS1,CDKN2A,DCAF13,DDX17,DDX21,DDX5,DKC1,EARS2,EIF4A3,ELAC2,FBL,GAR1,GNL3,LARP7,LIN28A,MARS1,METTL3,MTO1,NCBP1,NHP2,NOP56,PDCD11,PUM1,RPL10A,RPL14,RPL26,RPL27,RPL35,RPL7,RPL7L1,RPS25,RPS6,RPS8,RRP1B,RSL1D1,RTCB,SND1,SRRT,SUPV3L1,TARS1,TARS2,TP53,TRIM71,TRMT10C,TRNT1,UTP15,UTP20,VARS1,VARS2,WARS2,WDR3,XPO5,XRN2,YTHDF2	1	NA	NA
GO:0070934	GO:BP	11	CRD-mediated mRNA stabilization	0.000626465	3	HNRNPD,HNRNPU,YBX1	4.47494e-10	8	HNRNPD,HNRNPU,YBX1,CSDE1,DHX9,IGF2BP1,IGF2BP3,PABPC1	NA	2	3
GO:0034063	GO:BP	31	stress granule assembly	0.000638692	4	CAPRIN1,CIRBP,G3BP1,PRRC2C	0.000120279	7	G3BP1,CSDE1,DDX3X,DDX6,LSM14A,TIA1,YTHDF2	NA	NA	3
GO:1905663	GO:BP	2	positive regulation of telomerase RNA reverse transcriptase activity	0.000652515	2	HNRNPA2B1,HNRNPD	NA	NA	NA	NA	2	NA
GO:0070161	GO:CC	905	anchoring junction	0.00073055	16	ARPC5L,DES,FLNA,G3BP1,HNRNPK,JUP,PPIA,RPL19,RPL31,RPS15,RPS18,RPS19,RPS29,RPS3A,S100A11,YBX3	2.74992e-07	48	G3BP1,HNRNPK,RPL19,RPS18,RPS3A,YBX3,ACTN4,ANXA2,ARF1,CDK4,CSRP1,DSC1,EIF4G2,EPB41L2,ERBIN,GSN,ILK,KIF23,LRP1,MAPK1,MME,MYH1,NPM1,PABPC1,PCBP2,PDLIM1,PNN,PPP1CA,RAB10,RPL10A,RPL12,RPL13A,RPL27,RPL3,RPL4,RPL6,RPL7,RPL8,RPLP2,RPS10,RPS2,RPS3,RPS8,RPS9,SNTB2,TNC,TNS2,YWHAQ	1	NA	NA
GO:0061014	GO:BP	105	positive regulation of mRNA catabolic process	0.0007616	6	CAPRIN1,HNRNPD,HNRNPU,KHSRP,QKI,YBX1	1.21751e-13	22	HNRNPD,HNRNPU,KHSRP,QKI,YBX1,AGO2,CELF1,CNOT1,CNOT9,CSDE1,DHX9,FXR2,IGF2BP1,METTL3,PABPC1,PDE12,PUM1,TARDBP,TNRC6A,TRIM71,UPF1,YTHDF2	NA	2	3
GO:1900152	GO:BP	12	negative regulation of nuclear-transcribed mRNA catabolic process, deadenylation-dependent decay	0.000808659	3	HNRNPD,HNRNPU,YBX1	7.64611e-08	7	HNRNPD,HNRNPU,YBX1,CSDE1,DHX9,IGF2BP1,PABPC1	NA	2	NA
GO:0016363	GO:CC	128	nuclear matrix	0.000841764	6	HNRNPA2B1,HNRNPM,HNRNPU,LMNA,NONO,SFPQ	1.07467e-10	20	HNRNPA2B1,HNRNPM,HNRNPU,NONO,SFPQ,AKAP8,ANXA2,CAD,KIF4A,LMNB1,MEN1,PHF5A,PPIG,PSPC1,RUVBL1,SMC3,SRRM1,TP53,UHRF1,ZNF326	NA	2	3
GO:0019904	GO:MF	653	protein domain specific binding	0.000967173	14	CBX3,HMGB2,HNRNPK,HNRNPM,KHDRBS1,LUC7L,MECP2,QKI,RBMX,SKP1,SRRM2,SRSF10,SRSF9,U2AF1	0.000165134	35	HNRNPA1,HNRNPK,HNRNPM,KHDRBS1,QKI,SRRM2,SRSF10,SRSF9,ARF1,BAK1,CDKN2A,CNOT1,CNOT9,DDX5,DDX6,DYNLL1,EPB41L2,GPX1,LBR,LSM4,MYO1D,NEDD4,RAN,RBM39,RCC2,RFC1,RNF2,SRSF7,TP53,TRA2B,TRIM28,U2AF2,VCP,YWHAQ,ZNF106	NA	2	3
GO:0061158	GO:BP	19	3'-UTR-mediated mRNA destabilization	NA	NA	NA	7.06898e-05	6	HNRNPD,KHSRP,PUM1,TARDBP,TRIM71,UPF1	NA	NA	NA
GO:0032559	GO:MF	1560	adenyl ribonucleotide binding	NA	NA	NA	1.1848e-07	76	G3BP1,HNRNPU,ABCE1,ACADVL,ACAT1,ACLY,ACOT7,ACSF2,ACSF3,AK1,AK3,BAZ1B,CAD,CARS1,CDK12,CDK4,CDK9,CHD4,CLK3,CYB5R3,DCLK1,DDX17,DDX21,DDX24,DDX39A,DDX39B,DDX3X,DDX5,DDX6,DHX15,DHX9,DNAJA3,EARS2,EIF4A3,FPGS,GART,HELLS,HSPH1,ILK,KIF15,KIF23,KIF4A,MAPK1,MARS1,MCM3,MCM6,MCM7,MDN1,MSH2,MSH6,MYH1,MYO1D,PC,PDK1,PDK3,PFKP,RFC1,RFC2,RUVBL1,SMC3,SMCHD1,SNRNP200,STARD9,SUCLG2,SUPV3L1,TARS1,TARS2,THRAP3,TOP2A,TR…	NA	NA	3
GO:0043038	GO:BP	47	amino acid activation	NA	NA	NA	0.000228698	8	CARS1,EARS2,MARS1,TARS1,TARS2,VARS1,VARS2,WARS2	1	NA	NA
GO:0006520	GO:BP	297	amino acid metabolic process	NA	NA	NA	4.16341e-05	22	ACAT1,ALDH6A1,BCKDHA,BPHL,CAD,CARS1,DHFR,EARS2,FPGS,GART,GSTZ1,HIBADH,HMGCL,MARS1,MTAP,PYCR2,SHMT2,TARS1,TARS2,VARS1,VARS2,WARS2	1	NA	NA
GO:0004812	GO:MF	43	aminoacyl-tRNA ligase activity	NA	NA	NA	0.000121271	8	CARS1,EARS2,MARS1,TARS1,TARS2,VARS1,VARS2,WARS2	1	NA	NA
GO:0005524	GO:MF	1500	ATP binding	NA	NA	NA	4.72804e-07	72	G3BP1,HNRNPU,ABCE1,ACLY,ACSF2,ACSF3,AK1,AK3,BAZ1B,CAD,CARS1,CDK12,CDK4,CDK9,CHD4,CLK3,DCLK1,DDX17,DDX21,DDX24,DDX39A,DDX39B,DDX3X,DDX5,DDX6,DHX15,DHX9,DNAJA3,EARS2,EIF4A3,FPGS,GART,HELLS,HSPH1,ILK,KIF15,KIF23,KIF4A,MAPK1,MARS1,MCM3,MCM6,MCM7,MDN1,MSH2,MSH6,MYH1,MYO1D,PC,PDK1,PDK3,PFKP,RFC1,RFC2,RUVBL1,SMC3,SMCHD1,SNRNP200,STARD9,SUCLG2,SUPV3L1,TARS1,TARS2,THRAP3,TOP2A,TRNT1,UPF1,VARS1,VARS2,VCP,V…	NA	NA	3
GO:0016887	GO:MF	404	ATP hydrolysis activity	NA	NA	NA	4.66312e-07	31	G3BP1,ABCE1,CHD4,DDX17,DDX21,DDX24,DDX39A,DDX39B,DDX3X,DDX5,DDX6,DHX15,DHX9,EIF4A3,KIF15,KIF23,MCM3,MCM6,MCM7,MDN1,MSH2,RFC1,RFC2,RUVBL1,SMC3,SMCHD1,SNRNP200,SUPV3L1,UPF1,VCP,VWA8	NA	NA	3
GO:0140657	GO:MF	580	ATP-dependent activity	NA	NA	NA	3.91168e-09	43	G3BP1,ABCE1,ACSF2,ACSF3,CHD4,DDX17,DDX21,DDX24,DDX39A,DDX39B,DDX3X,DDX5,DDX6,DHX15,DHX9,EIF4A3,HELLS,HSPH1,KIF15,KIF23,KIF4A,MCM3,MCM6,MCM7,MDN1,MSH2,MSH6,MYH1,MYO1D,RFC1,RFC2,RUVBL1,SMC3,SMCHD1,SNRNP200,STARD9,SUPV3L1,TOP2A,TP53,UPF1,VCP,VWA8,WAPL	NA	NA	3
GO:0008094	GO:MF	123	ATP-dependent activity, acting on DNA	NA	NA	NA	2.22878e-07	17	G3BP1,CHD4,DDX3X,DHX9,HELLS,MCM3,MCM6,MCM7,MSH2,MSH6,RFC1,RFC2,RUVBL1,SUPV3L1,TOP2A,UPF1,WAPL	NA	NA	3
GO:0008186	GO:MF	78	ATP-dependent activity, acting on RNA	NA	NA	NA	1.80877e-08	15	G3BP1,DDX17,DDX21,DDX24,DDX39A,DDX39B,DDX3X,DDX5,DDX6,DHX15,DHX9,EIF4A3,SNRNP200,SUPV3L1,UPF1	NA	2	NA
GO:1903503	GO:CC	3	ATPase inhibitor complex	NA	NA	NA	8.84975e-05	3	RBM8A,MAGOH,MAGOHB	NA	2	NA
GO:0110016	GO:CC	8	B-WICH complex	NA	NA	NA	0.000125813	4	BAZ1B,DDX21,MYBBP1A,SF3B1	NA	NA	NA
GO:0001099	GO:MF	60	basal RNA polymerase II transcription machinery binding	NA	NA	NA	3.61491e-06	11	HNRNPU,RTRAF,AGO2,CCAR2,DHX9,ERCC1,FBL,RUVBL1,TP53,WAC,ZNF326	NA	2	NA
GO:0001098	GO:MF	60	basal transcription machinery binding	NA	NA	NA	3.61491e-06	11	HNRNPU,RTRAF,AGO2,CCAR2,DHX9,ERCC1,FBL,RUVBL1,TP53,WAC,ZNF326	NA	2	NA
GO:0072588	GO:CC	5	box H/ACA RNP complex	NA	NA	NA	0.000701743	3	DKC1,GAR1,NHP2	1	NA	NA
GO:0072589	GO:CC	4	box H/ACA scaRNP complex	NA	NA	NA	0.000313669	3	DKC1,GAR1,NHP2	1	NA	NA
GO:0034513	GO:MF	4	box H/ACA snoRNA binding	NA	NA	NA	0.000713774	3	DKC1,GAR1,NHP2	1	NA	NA
GO:0031429	GO:CC	4	box H/ACA snoRNP complex	NA	NA	NA	0.000313669	3	DKC1,GAR1,NHP2	1	NA	NA
GO:0090661	GO:CC	5	box H/ACA telomerase RNP complex	NA	NA	NA	0.000701743	3	DKC1,GAR1,NHP2	1	NA	NA
GO:0045296	GO:MF	335	cadherin binding	NA	NA	NA	1.18186e-07	29	HNRNPK,ANXA2,BZW1,CLIC1,DDX3X,DDX6,EIF2A,EIF4G2,HDLBP,NOP56,PCBP1,PDLIM1,PFKP,PPP1CA,PUF60,RAB10,RAN,RPL14,RPL15,RPL24,RPL34,RPL6,RPS2,RPS26,RSL1D1,RUVBL1,SND1,TAGLN2,TMPO	1	NA	3
GO:0002190	GO:BP	4	cap-independent translational initiation	NA	NA	NA	0.000900423	3	METTL3,RBM4,YTHDF2	NA	NA	NA
GO:0019752	GO:BP	899	carboxylic acid metabolic process	NA	NA	NA	1.03449e-05	46	PPP2CA,QKI,ACAD9,ACADM,ACADS,ACADVL,ACAT1,ACLY,ACOT7,ACSF2,ACSF3,ALDH6A1,BCKDHA,CAD,CPT2,DHFR,FPGS,GART,GPI,GPX1,GPX4,GSTZ1,HADHB,HIBADH,HMGCL,HSD17B12,IDH3A,IDH3B,L2HGDH,LDHB,MCAT,ME2,MIF,MRPS36,MTAP,PC,PDK1,PDK3,PFKP,PLAA,PYCR2,SHMT2,SLC2A3,SUCLG2,TP53,TST	1	NA	NA
GO:0140640	GO:MF	623	catalytic activity, acting on a nucleic acid	NA	NA	NA	5.96907e-14	54	G3BP1,AGO2,CARS1,CHD4,CNOT1,DDX17,DDX21,DDX24,DDX39A,DDX39B,DDX3X,DDX5,DDX6,DHX15,DHX9,DKC1,DNMT1,DNMT3L,EARS2,EIF4A3,ELAC2,ERCC1,ETF1,FBL,HELLS,MARS1,MCM3,MCM6,MCM7,METTL3,MSH2,MSH6,PDE12,RFC1,RFC2,RNMT,RPS3,RTCB,RUVBL1,SMC3,SND1,SNRNP200,SUPV3L1,TARS1,TARS2,TOP2A,TRMT10C,TRNT1,UPF1,VARS1,VARS2,WAPL,WARS2,XRN2	1	NA	3
GO:0140097	GO:MF	248	catalytic activity, acting on DNA	NA	NA	NA	1.0281e-06	23	G3BP1,CHD4,DDX3X,DHX9,DKC1,DNMT1,DNMT3L,ERCC1,HELLS,MCM3,MCM6,MCM7,MSH2,MSH6,RFC1,RFC2,RPS3,RUVBL1,SMC3,SUPV3L1,TOP2A,UPF1,WAPL	NA	NA	3
GO:0140098	GO:MF	399	catalytic activity, acting on RNA	NA	NA	NA	7.8685e-10	36	G3BP1,AGO2,CARS1,CNOT1,DDX17,DDX21,DDX24,DDX39A,DDX39B,DDX3X,DDX5,DDX6,DHX15,DHX9,EARS2,EIF4A3,ELAC2,ETF1,FBL,MARS1,METTL3,PDE12,RNMT,RTCB,SND1,SNRNP200,SUPV3L1,TARS1,TARS2,TRMT10C,TRNT1,UPF1,VARS1,VARS2,WARS2,XRN2	1	NA	NA
GO:0071012	GO:CC	12	catalytic step 1 spliceosome	NA	NA	NA	1.01003e-06	6	RBM8A,EIF4A3,MAGOHB,PRPF19,PRPF8,SNRNP200	NA	2	NA
GO:0050839	GO:MF	561	cell adhesion molecule binding	NA	NA	NA	1.0206e-06	37	HMGB1,HNRNPK,ACTN4,ANXA2,BZW1,CLIC1,DDX3X,DDX6,EIF2A,EIF4G2,FBLN1,FGB,FN1,HDLBP,LGALS8,NOP56,PCBP1,PDLIM1,PFKP,PPP1CA,PUF60,RAB10,RAN,RPL14,RPL15,RPL24,RPL34,RPL6,RPS2,RPS26,RSL1D1,RUVBL1,SND1,TAGLN2,THBS1,TMPO,TNC	1	NA	3
GO:0022402	GO:BP	1276	cell cycle process	NA	NA	NA	0.000499278	53	EZH2,HNRNPU,KHDRBS1,PPP2CA,AKAP8,ARF1,BAZ1B,CCAR2,CDK4,CDKN2A,DCAF13,DDX39B,DDX3X,DNMT3L,KANK2,KIF23,KIF4A,LSM14A,MAD1L1,MCM3,MCM6,MSH2,MSH6,MYBBP1A,NPM1,NUP43,PAFAH1B1,PHIP,PLRG1,PRPF19,PUM1,RACGAP1,RAN,RBM14,RCC1,RCC2,RPL24,RPL26,RPS3,SMC3,SND1,STARD9,SUGT1,SUN2,TOP2A,TP53,TRIM71,UPF1,VCP,WAC,WAPL,XPO1,YTHDF2	NA	NA	3
GO:0071345	GO:BP	839	cellular response to cytokine stimulus	NA	NA	NA	0.000121309	41	HNRNPU,KHSRP,SRSF3,YBX1,YBX3,ACTN4,BAG4,BCLAF1,CDK4,CDK9,CNOT9,COL1A1,DHX9,DNAJA3,ERBIN,FGB,GSN,HELLS,ILK,LOX,LSM14A,MAPK1,METTL3,MME,PAFAH1B1,PDE12,PFKP,PRPF8,RBM15,RNMT,RPL13A,RPL3,RPS3,SLC12A2,SRSF7,STAT5A,THBS1,TP53,TRIM6,UPF1,YTHDF2	NA	NA	3
GO:0098687	GO:CC	402	chromosomal region	NA	NA	NA	9.50696e-13	38	EZH2,HNRNPA2B1,HNRNPU,PPP2CA,SSB,BAZ1B,CBX1,CHD4,DNMT1,DYNLL1,ERCC1,GAR1,HELLS,LRWD1,MAD1L1,MCM3,MCM6,MCM7,MEN1,MSH2,NHP2,NUDCD2,NUP133,NUP43,PAFAH1B1,PARP1,PPP1CA,RBBP7,RCC2,SMC3,SMCHD1,SUGT1,SUN2,THOC3,TOP2A,UPF1,WAPL,XPO1	NA	NA	3
GO:0000775	GO:CC	259	chromosome, centromeric region	NA	NA	NA	1.40643e-05	20	EZH2,HNRNPU,PPP2CA,BAZ1B,CBX1,DNMT1,DYNLL1,HELLS,LRWD1,MAD1L1,NUDCD2,NUP133,NUP43,PAFAH1B1,RCC2,SMC3,SUGT1,TOP2A,WAPL,XPO1	NA	NA	3
GO:0000781	GO:CC	171	chromosome, telomeric region	NA	NA	NA	3.18691e-09	21	EZH2,HNRNPA2B1,SSB,CBX1,CHD4,ERCC1,GAR1,LRWD1,MCM3,MCM6,MCM7,MEN1,MSH2,NHP2,PARP1,PPP1CA,RBBP7,SMCHD1,SUN2,THOC3,UPF1	NA	NA	3
GO:0007623	GO:BP	205	circadian rhythm	NA	NA	NA	0.000128438	17	EZH2,HNRNPD,HNRNPU,NONO,SFPQ,CCAR2,KDM2A,METTL3,MYBBP1A,PARP1,PPP1CA,PSPC1,RBM4,TARDBP,THRAP3,TOP2A,TP53	NA	2	NA
GO:0000243	GO:CC	5	commitment complex	NA	NA	NA	0.000701743	3	SNRPC,SNRPD1,U2AF2	NA	2	NA
GO:0000793	GO:CC	282	condensed chromosome	NA	NA	NA	0.000467097	18	HMGB1,HNRNPU,AKAP8,BAZ1B,DNMT3L,DYNLL1,LRWD1,MAD1L1,NUDCD2,NUP133,NUP43,PAFAH1B1,RCC1,SMC3,SUGT1,SUN2,TOP2A,XPO1	NA	NA	3
GO:0070937	GO:CC	6	CRD-mediated mRNA stability complex	NA	NA	NA	3.48496e-07	5	HNRNPU,YBX1,CSDE1,DHX9,IGF2BP1	NA	NA	3
GO:0022625	GO:CC	57	cytosolic large ribosomal subunit	NA	NA	NA	1.2984e-23	24	RPL19,NHP2,RPL10,RPL10A,RPL12,RPL13A,RPL14,RPL15,RPL17,RPL18A,RPL24,RPL26,RPL27,RPL3,RPL34,RPL35,RPL36A,RPL4,RPL6,RPL7,RPL7L1,RPL8,RPLP2,RSL1D1	1	NA	NA
GO:0071897	GO:BP	192	DNA biosynthetic process	NA	NA	NA	0.000795436	15	HNRNPA1,HNRNPA2B1,HNRNPC,HNRNPD,HNRNPU,DKC1,GAR1,LOX,MAPK1,MEN1,NHP2,RFC1,RFC2,TP53,VCP	NA	NA	NA
GO:0006974	GO:BP	896	DNA damage response	NA	NA	NA	3.36699e-08	52	FUS,HMGB1,HNRNPK,NONO,SFPQ,BAK1,BAZ1B,BCLAF1,CBX1,CCAR2,CCNK,CDK9,CDKN2A,CHD4,DDX39B,DDX5,DHX9,ERCC1,KDM2A,MAPK1,MCM3,MCM6,MCM7,MEN1,METTL3,MIF,MSH2,MSH6,NEDD4,NPM1,NUDT16L1,PARP1,PRPF19,RBBP6,RFC1,RFC2,RPL26,RPS3,RUVBL1,SENP3,SF3B3,SMC3,SMCHD1,TOP2A,TP53,TRIM28,UHRF1,UPF1,VCP,WAC,WDHD1,WDR33	NA	NA	3
GO:0032508	GO:BP	80	DNA duplex unwinding	NA	NA	NA	5.13852e-05	11	G3BP1,DDX3X,DHX9,MCM3,MCM6,MCM7,RFC2,RUVBL1,SUPV3L1,TOP2A,UPF1	NA	NA	3
GO:0003678	GO:MF	59	DNA helicase activity	NA	NA	NA	2.47196e-05	10	G3BP1,DDX3X,DHX9,MCM3,MCM6,MCM7,RFC2,RUVBL1,SUPV3L1,UPF1	NA	NA	3
GO:0006281	GO:BP	604	DNA repair	NA	NA	NA	4.29449e-05	34	FUS,HMGB1,NONO,SFPQ,CDK9,CHD4,DHX9,ERCC1,KDM2A,MCM3,MCM6,MCM7,MEN1,MSH2,MSH6,NPM1,NUDT16L1,PARP1,PRPF19,RFC1,RFC2,RPS3,RUVBL1,SENP3,SF3B3,SMC3,SMCHD1,TP53,TRIM28,UHRF1,UPF1,VCP,WDHD1,WDR33	NA	NA	3
GO:0006260	GO:BP	281	DNA replication	NA	NA	NA	4.84427e-06	23	PPP2CA,RBMS1,CDK9,CIZ1,DHX9,DNAJA3,LRWD1,MCM3,MCM6,MCM7,NAP1L1,NFIC,PARP1,RBBP6,RBBP7,RFC1,RFC2,RUVBL1,SMC3,TP53,UPF1,WAPL,WDHD1	NA	NA	3
GO:0006354	GO:BP	135	DNA-templated transcription elongation	NA	NA	NA	6.9082e-05	14	EZH2,HNRNPU,CCAR2,CCNK,CDK12,CDK9,DDX39B,LARP7,NCBP1,PARP1,SUPT5H,TCEA1,TEFM,ZNF326	NA	NA	3
GO:0009048	GO:BP	18	dosage compensation by inactivation of X chromosome	NA	NA	NA	2.49283e-09	9	HNRNPU,METTL3,PCGF3,PCGF5,RBM15,RBM15B,SMCHD1,SUZ12,YTHDC1	NA	NA	3
GO:0003725	GO:MF	73	double-stranded RNA binding	NA	NA	NA	3.61491e-06	12	HNRNPU,AGO2,DDX21,DHX15,DHX9,ELAVL1,ILF2,ILF3,LSM14A,STAU1,SUPV3L1,ZFR	NA	2	NA
GO:0031975	GO:CC	1299	envelope	NA	NA	NA	6.4086e-07	60	ACAD9,ACADM,ACADVL,BAK1,BPHL,CDK4,CLIC1,CPT2,CYB5R3,ERBIN,FDXR,FPGS,GPX4,GRPEL2,HADHB,IMMT,ITPR3,KPNA2,L2HGDH,LBR,LDHB,LETM1,LMNB1,MAD1L1,MAOA,MCU,MRPL39,MRPL46,MRPS11,MRPS23,MRPS36,MRPS7,MYOF,NDUFS3,NDUFV1,NUP133,NUP43,NUP88,NXF1,PAFAH1B1,PARP1,PLRG1,RAN,RANBP2,RBM15,RBM15B,RBMX2,RPS27A,RPS3,RTCB,SDHB,SHMT2,SQOR,SUN2,TMPO,TRA2B,WDR3,WTAP,XPO1,ZC3HC1	1	NA	NA
GO:0040029	GO:BP	225	epigenetic regulation of gene expression	NA	NA	NA	8.61927e-08	23	EZH2,HMGB1,HNRNPU,DCAF13,DNMT1,DNMT3L,GPX1,HELLS,LMNB1,MEN1,METTL3,PCGF3,PCGF5,RBM14,RBM15,RBM15B,RNF2,SMCHD1,SUZ12,TP53,TRIM28,UHRF1,YTHDC1	NA	NA	3
GO:0035145	GO:CC	21	exon-exon junction complex	NA	NA	NA	2.54962e-12	11	RBM8A,RNPS1,BCLAF1,EIF4A3,MAGOH,MAGOHB,PNN,SAP18,SRSF1,THRAP3,UPF1	NA	2	NA
GO:1990501	GO:CC	3	exon-exon junction subcomplex mago-y14	NA	NA	NA	8.84975e-05	3	RBM8A,MAGOH,MAGOHB	NA	2	NA
GO:0005201	GO:MF	167	extracellular matrix structural constituent	NA	NA	NA	0.00020679	15	BGN,COL12A1,COL1A1,COL1A2,COL6A2,COL6A3,COL7A1,EFEMP2,FBLN1,FGB,FN1,NID2,PCOLCE,THBS1,TNC	NA	NA	3
GO:0004386	GO:MF	160	helicase activity	NA	NA	NA	2.43038e-09	22	G3BP1,CHD4,DDX17,DDX21,DDX24,DDX39A,DDX39B,DDX3X,DDX5,DDX6,DHX15,DHX9,EIF4A3,HELLS,MCM3,MCM6,MCM7,RFC2,RUVBL1,SNRNP200,SUPV3L1,UPF1	NA	2	3
GO:0000792	GO:CC	83	heterochromatin	NA	NA	NA	4.75465e-08	14	EZH2,BAZ1B,CBX1,CDKN2A,DNMT1,DNMT3L,HELLS,LRWD1,RING1,RNF2,RRP1B,SUZ12,TRIM28,UHRF1	NA	NA	3
GO:0140862	GO:MF	4	histone H2AK119 ubiquitin ligase activity	NA	NA	NA	0.000713774	3	PCGF3,PCGF5,RNF2	NA	NA	3
GO:0140852	GO:MF	11	histone ubiquitin ligase activity	NA	NA	NA	5.74688e-05	5	PCGF3,PCGF5,RNF2,RNF20,UHRF1	NA	NA	3
GO:0035061	GO:CC	5	interchromatin granule	NA	NA	NA	0.000701743	3	SRSF2,CPSF6,TARDBP	NA	2	NA
GO:0030520	GO:BP	54	intracellular estrogen receptor signaling pathway	NA	NA	NA	0.00060867	8	CNOT1,CNOT9,DDX17,DDX5,KANK2,PARP1,RBFOX2,SAFB	NA	NA	NA
GO:0030522	GO:BP	362	intracellular receptor signaling pathway	NA	NA	NA	0.000759134	22	EZH2,HMGB1,PPP2CA,ACTN4,CNOT1,CNOT9,DDX17,DDX3X,DDX5,ERBIN,KANK2,LSM14A,MAPK1,NEDD4,PARP1,PCBP2,PDK3,PTPRS,PUM1,RBFOX2,SAFB,SAFB2	NA	NA	3
GO:0046907	GO:BP	1371	intracellular transport	NA	NA	NA	1.62251e-06	64	HNRNPA1,HNRNPA2B1,HNRNPU,KHDRBS1,PABPN1,RBM8A,SRSF10,SRSF3,SSB,ABCE1,ACTN4,ANXA2,ARF1,CDKN2A,COPE,CPSF6,CPT2,DCLK1,DDX39A,DDX39B,DHX9,DYNLL1,EIF4A3,ELAVL1,GRPEL2,KIF4A,KPNA2,LMNB1,LRP1,MAGOH,MAGOHB,MAPK1,MDN1,MYO1D,NCBP1,NEDD4,NPM1,NUP133,NUP43,NUP88,NXF1,PAFAH1B1,POLDIP3,RAB10,RAB9A,RAN,RANBP2,RBM15B,RBM4,SARNP,SEC61A1,STAU1,SUN2,TARDBP,THOC3,TP53,TRIM28,TRIP11,UPF1,VCP,XPO1,XPO5,YTHDC1,ZC3H11A	NA	2	3
GO:0097193	GO:BP	315	intrinsic apoptotic signaling pathway	NA	NA	NA	0.000101827	22	HNRNPK,NONO,SFPQ,YBX3,BAK1,BCLAF1,CCAR2,DDX3X,DDX5,DNAJC10,GPX1,HELLS,MIF,MSH2,MSH6,MYBBP1A,NDUFS3,PARP1,PDK1,RPL26,RPS3,TP53	NA	NA	NA
GO:0075522	GO:BP	11	IRES-dependent viral translational initiation	NA	NA	NA	6.1249e-05	5	PTBP1,SSB,CSDE1,EIF3A,PCBP2	NA	2	NA
GO:0015934	GO:CC	117	large ribosomal subunit	NA	NA	NA	7.341e-20	28	RPL19,MRPL39,MRPL46,NHP2,NPM1,RBM3,RPL10,RPL10A,RPL12,RPL13A,RPL14,RPL15,RPL17,RPL18A,RPL24,RPL26,RPL27,RPL3,RPL34,RPL35,RPL36A,RPL4,RPL6,RPL7,RPL7L1,RPL8,RPLP2,RSL1D1	1	NA	NA
GO:0016874	GO:MF	175	ligase activity	NA	NA	NA	9.65287e-05	16	ACSF2,ACSF3,CAD,CARS1,EARS2,FPGS,GART,MARS1,PC,RTCB,SUCLG2,TARS1,TARS2,VARS1,VARS2,WARS2	1	NA	NA
GO:0016875	GO:MF	43	ligase activity, forming carbon-oxygen bonds	NA	NA	NA	0.000121271	8	CARS1,EARS2,MARS1,TARS1,TARS2,VARS1,VARS2,WARS2	1	NA	NA
GO:0106222	GO:MF	17	lncRNA binding	NA	NA	NA	2.51644e-09	9	EZH2,HNRNPU,NONO,CELF1,CELF2,ELAVL1,HADHB,SUGT1,SUZ12	NA	2	NA
GO:0009057	GO:BP	1338	macromolecule catabolic process	NA	NA	NA	1.46303e-13	80	FUS,HNRNPA0,HNRNPAB,HNRNPC,HNRNPD,HNRNPU,KHSRP,QKI,RBM8A,RNPS1,SSB,YBX1,YBX3,AGO2,ANXA2,BCLAF1,CCAR2,CDKN2A,CELF1,CNOT1,CNOT9,CSDE1,DCAF13,DDX5,DHX9,DKC1,EDC4,EIF4A3,ELAC2,ELAVL1,ETF1,FASTKD2,FXR2,GPX1,IGF2BP1,IGF2BP3,LIN28A,LRP1,LSM4,MAGOH,MAGOHB,METTL3,MME,NCBP1,NEDD4,NPM1,PABPC1,PCBP2,PDE12,PLAA,PPP1CA,PRPF19,PUM1,RBBP6,RBM10,RNF20,RNF40,RNH1,RPS27A,RYBP,SF3B3,SND1,SNRNP70,STT3B,SUMO2,SUPV3L1,…	NA	2	3
GO:0043414	GO:BP	178	macromolecule methylation	NA	NA	NA	9.20508e-10	23	EZH2,SNRPB,SNRPD2,DNMT1,DNMT3L,ETF1,FBL,HELLS,LARP7,METTL3,MTO1,NDUFAF7,PARP1,PRMT1,RBM15,RBM15B,RNMT,SMCHD1,SNRPD1,TRMT10C,VIRMA,WTAP,ZC3H13	NA	NA	3
GO:0000470	GO:BP	28	maturation of LSU-rRNA	NA	NA	NA	0.000693631	6	NHP2,RPL10A,RPL35,RPL7,RPL7L1,RSL1D1	1	NA	NA
GO:0106002	GO:CC	5	mCRD-mediated mRNA stability complex	NA	NA	NA	0.000701743	3	HNRNPD,CSDE1,PABPC1	NA	NA	NA
GO:0032259	GO:BP	268	methylation	NA	NA	NA	2.61681e-08	26	EZH2,SNRPB,SNRPD2,DNMT1,DNMT3L,ETF1,FBL,HELLS,KDM2A,LARP7,METTL3,MTAP,MTO1,NDUFAF7,PARP1,PRMT1,RBM15,RBM15B,RNMT,SHMT2,SMCHD1,SNRPD1,TRMT10C,VIRMA,WTAP,ZC3H13	NA	NA	3
GO:0034708	GO:CC	102	methyltransferase complex	NA	NA	NA	1.37942e-12	20	ERH,EZH2,SNRPB,SNRPD2,DNMT3L,MEN1,METTL3,PRMT1,RBBP7,RBM15,RBM15B,RNF2,RUVBL1,SENP3,SNRPD1,SUZ12,TRMT10C,VIRMA,WTAP,ZC3H13	NA	NA	3
GO:0035198	GO:MF	37	miRNA binding	NA	NA	NA	1.94022e-09	12	HNRNPA1,HNRNPA2B1,QKI,YBX1,AGO2,DDX21,ELAVL1,LIN28A,PUM1,RBM10,RBM4,TRIM71	NA	2	3
GO:0035196	GO:BP	44	miRNA processing	NA	NA	NA	1.05903e-07	11	HNRNPA2B1,SRSF3,AGO2,DDX5,LIN28A,METTL3,NCBP1,PUM1,SRRT,TP53,TRIM71	NA	2	3
GO:0035278	GO:BP	18	miRNA-mediated gene silencing by inhibition of translation	NA	NA	NA	0.000811274	5	AGO2,DDX6,RBM4,TNRC6A,TRIM71	NA	NA	3
GO:0140053	GO:BP	163	mitochondrial gene expression	NA	NA	NA	3.03338e-05	16	EARS2,ELAC2,FASTKD2,MRPL39,MRPL46,MRPS11,MRPS23,MRPS7,MTO1,SHMT2,SUPV3L1,TARS2,TEFM,TRMT10C,TRNT1,WARS2	1	NA	NA
GO:0005759	GO:CC	496	mitochondrial matrix	NA	NA	NA	2.22623e-22	56	ABCE1,ACADM,ACADS,ACADVL,ACAT1,ACSF2,ACSF3,AK3,ALDH2,ALDH6A1,BCKDHA,CCAR2,CDKN2A,DNAJA3,EARS2,ELAC2,FASTKD2,FDXR,FPGS,GPX1,GRPEL2,GSTZ1,HADHB,HIBADH,HMGCL,IDH3A,IDH3B,ISCA2,MCAT,ME2,MRPL39,MRPL46,MRPS11,MRPS23,MRPS36,MRPS7,NDUFAF7,NDUFS3,PC,PDE12,PDK1,PDK3,PITRM1,PRDX3,PYCR2,RPS3,SHMT2,SUCLG2,SUPV3L1,TARS2,TEFM,TP53,TRMT10C,TRNT1,TST,WARS2	1	NA	NA
GO:0042645	GO:CC	46	mitochondrial nucleoid	NA	NA	NA	6.42867e-06	9	ACADVL,DNAJA3,ELAC2,FASTKD2,HADHB,SHMT2,SUPV3L1,TEFM,TRMT10C	NA	NA	NA
GO:0098798	GO:CC	306	mitochondrial protein-containing complex	NA	NA	NA	0.000143612	20	BCKDHA,GRPEL2,HADHB,IDH3A,IDH3B,IMMT,MCU,MRPL39,MRPL46,MRPS11,MRPS23,MRPS36,MRPS7,NDUFS3,NDUFV1,PDK1,SDHB,SUCLG2,SUPV3L1,TRMT10C	1	NA	NA
GO:0000965	GO:BP	6	mitochondrial RNA 3'-end processing	NA	NA	NA	9.23064e-05	4	ELAC2,SUPV3L1,TRMT10C,TRNT1	NA	NA	NA
GO:0000959	GO:BP	52	mitochondrial RNA metabolic process	NA	NA	NA	6.69053e-07	11	EARS2,ELAC2,FASTKD2,MTO1,PDE12,SUPV3L1,TARS2,TEFM,TRMT10C,TRNT1,WARS2	NA	NA	NA
GO:0000963	GO:BP	21	mitochondrial RNA processing	NA	NA	NA	0.000128438	6	ELAC2,FASTKD2,MTO1,SUPV3L1,TRMT10C,TRNT1	NA	NA	NA
GO:0030062	GO:CC	11	mitochondrial tricarboxylic acid cycle enzyme complex	NA	NA	NA	1.9633e-05	5	BCKDHA,IDH3A,IDH3B,MRPS36,SUCLG2	1	NA	NA
GO:1990180	GO:BP	4	mitochondrial tRNA 3'-end processing	NA	NA	NA	0.000900423	3	ELAC2,TRMT10C,TRNT1	NA	NA	NA
GO:0031124	GO:BP	63	mRNA 3'-end processing	NA	NA	NA	5.07131e-06	11	CDK9,CPSF1,CPSF4,CPSF6,CSTF1,NCBP1,NUDT21,PABPC1,VIRMA,WDR33,YTHDC1	NA	2	NA
GO:0048027	GO:MF	25	mRNA 5'-UTR binding	NA	NA	NA	1.93465e-06	8	RPS3A,DDX3X,GNL3,IGF2BP1,IGF2BP3,RPL26,RSL1D1,SHMT2	1	NA	3
GO:0110104	GO:BP	5	mRNA alternative polyadenylation	NA	NA	NA	3.34515e-05	4	CPSF6,NUDT21,VIRMA,YTHDC1	NA	2	NA
GO:0005849	GO:CC	29	mRNA cleavage factor complex	NA	NA	NA	0.000266442	6	CPSF1,CPSF4,CPSF6,CSTF1,NUDT21,WDR33	NA	2	NA
GO:0061157	GO:BP	100	mRNA destabilization	NA	NA	NA	4.93313e-13	21	HNRNPD,HNRNPU,KHSRP,YBX1,AGO2,CELF1,CNOT1,CNOT9,CSDE1,DHX9,FXR2,IGF2BP1,METTL3,PABPC1,PDE12,PUM1,TARDBP,TNRC6A,TRIM71,UPF1,YTHDF2	NA	NA	3
GO:0045293	GO:CC	16	mRNA editing complex	NA	NA	NA	7.79194e-09	8	HNRNPAB,APOBEC3G,METTL3,RBM15,RBM15B,VIRMA,WTAP,ZC3H13	NA	NA	3
GO:0006406	GO:BP	71	mRNA export from nucleus	NA	NA	NA	2.95445e-16	21	HNRNPA2B1,PABPN1,RBM8A,SRSF3,DDX39A,DDX39B,EIF4A3,MAGOH,MAGOHB,NCBP1,NUP133,NUP88,NXF1,POLDIP3,RBM15B,SARNP,THOC3,UPF1,XPO1,YTHDC1,ZC3H11A	NA	2	NA
GO:0080009	GO:BP	18	mRNA methylation	NA	NA	NA	0.000811274	5	METTL3,TRMT10C,VIRMA,WTAP,ZC3H13	NA	NA	3
GO:0016556	GO:BP	34	mRNA modification	NA	NA	NA	2.02212e-05	8	HNRNPAB,BAG4,DKC1,METTL3,TRMT10C,VIRMA,WTAP,ZC3H13	NA	NA	3
GO:0051028	GO:BP	128	mRNA transport	NA	NA	NA	2.58574e-22	32	HNRNPA1,HNRNPA2B1,KHSRP,PABPN1,QKI,RBM8A,SRSF3,BCLAF1,DDX39A,DDX39B,DHX9,EIF4A3,IGF2BP1,IGF2BP3,MAGOH,MAGOHB,NCBP1,NUP133,NUP43,NUP88,NXF1,POLDIP3,RANBP2,RBM15B,SARNP,SRSF1,SRSF7,THOC3,UPF1,XPO1,YTHDC1,ZC3H11A	NA	2	NA
GO:1990247	GO:MF	12	N6-methyladenosine-containing RNA reader activity	NA	NA	NA	3.50049e-06	6	HNRNPA2B1,HNRNPC,IGF2BP1,IGF2BP3,YTHDC1,YTHDF2	NA	2	NA
GO:0051287	GO:MF	53	NAD binding	NA	NA	NA	7.57521e-05	9	ALDH2,CYB5R3,HIBADH,IDH3A,IDH3B,LDHB,ME2,NDUFV1,PARP1	1	NA	NA
GO:0034249	GO:BP	151	negative regulation of amide metabolic process	NA	NA	NA	2.33081e-10	22	QKI,YBX1,AGO2,CNOT1,CNOT9,DDX3X,DDX6,DHFR,EIF4A3,FXR2,IGF2BP1,IGF2BP3,ILF3,LIN28A,LSM14A,RBM4,RPL13A,RPS3,SHMT2,TIA1,TNRC6A,TRIM71	NA	NA	3
GO:0051053	GO:BP	142	negative regulation of DNA metabolic process	NA	NA	NA	5.20451e-06	16	HNRNPA1,HNRNPC,HNRNPU,DNMT3L,ERCC1,MEN1,MSH2,MSH6,NUDT16L1,PARP1,RPS3,SENP3,SMCHD1,TP53,TRIM28,WAPL	NA	NA	3
GO:0051248	GO:BP	766	negative regulation of protein metabolic process	NA	NA	NA	3.03849e-07	45	PPP2CA,QKI,RTRAF,YBX1,AGO2,ANXA2,BAK1,CCAR2,CDKN2A,CNOT1,CNOT9,DDX3X,DDX6,DHFR,DNAJA3,DNAJC10,EIF4A3,FBLN1,FXR2,GPX1,IGF2BP1,IGF2BP3,ILF3,LIN28A,LRP1,LSM14A,MEN1,MIF,NPM1,PLAA,RBM4,RPL13A,RPS3,RYBP,SF3B3,SHMT2,SNRNP70,TARDBP,THBS1,TIA1,TNRC6A,TP53,TRIM71,U2AF2,WAC	NA	NA	3
GO:0017148	GO:BP	128	negative regulation of translation	NA	NA	NA	7.93376e-12	22	QKI,YBX1,AGO2,CNOT1,CNOT9,DDX3X,DDX6,DHFR,EIF4A3,FXR2,IGF2BP1,IGF2BP3,ILF3,LIN28A,LSM14A,RBM4,RPL13A,RPS3,SHMT2,TIA1,TNRC6A,TRIM71	NA	NA	3
GO:0140694	GO:BP	409	non-membrane-bounded organelle assembly	NA	NA	NA	6.54116e-08	32	G3BP1,HNRNPU,CNOT1,CSDE1,CSRP1,DCAF13,DDX3X,DDX6,EIF2A,FASTKD2,GSN,KIF23,KIF4A,LSM14A,LSM4,MDN1,MRPS7,NIP7,NPM1,RACGAP1,RBM14,RCC1,RPL10,RPL24,RPL6,RPS3,SMC3,STARD9,SUGT1,TIA1,TNNT1,YTHDF2	1	NA	3
GO:0000228	GO:CC	222	nuclear chromosome	NA	NA	NA	3.0909e-07	21	HNRNPU,SRSF2,BAZ1B,CPSF6,DHX9,DNMT3L,LRWD1,MCM3,MCM6,MCM7,PARP1,PLRG1,PRPF19,RCC1,RUVBL1,SMC3,SMCHD1,SUN2,TARDBP,TOP2A,WDHD1	NA	NA	3
GO:0005635	GO:CC	497	nuclear envelope	NA	NA	NA	2.7709e-06	31	CDK4,CLIC1,ERBIN,GPX4,ITPR3,KPNA2,LBR,LMNB1,MAD1L1,MRPS23,MYOF,NUP133,NUP43,NUP88,NXF1,PAFAH1B1,PARP1,PLRG1,RAN,RANBP2,RBM15,RBM15B,RBMX2,RTCB,SUN2,TMPO,TRA2B,WDR3,WTAP,XPO1,ZC3HC1	NA	NA	3
GO:0031965	GO:CC	313	nuclear membrane	NA	NA	NA	1.9633e-05	22	CDK4,CLIC1,ERBIN,ITPR3,KPNA2,LBR,LMNB1,MRPS23,MYOF,NUP133,PAFAH1B1,PLRG1,RANBP2,RBM15,RBMX2,SUN2,TMPO,TRA2B,WDR3,WTAP,XPO1,ZC3HC1	NA	NA	3
GO:0000288	GO:BP	69	nuclear-transcribed mRNA catabolic process, deadenylation-dependent decay	NA	NA	NA	1.54167e-06	12	HNRNPD,HNRNPU,YBX1,AGO2,CNOT1,CNOT9,CSDE1,DHX9,IGF2BP1,PABPC1,PDE12,TNRC6A	NA	NA	3
GO:0000184	GO:BP	48	nuclear-transcribed mRNA catabolic process, nonsense-mediated decay	NA	NA	NA	2.76838e-07	11	HNRNPAB,RBM8A,RNPS1,BCLAF1,EIF4A3,ETF1,MAGOH,MAGOHB,NCBP1,PABPC1,UPF1	NA	2	NA
GO:0055086	GO:BP	677	nucleobase-containing small molecule metabolic process	NA	NA	NA	0.000422067	34	ERH,PPP2CA,ACAT1,ACLY,ACOT7,ACSF2,ACSF3,AK1,AK3,ALDH6A1,APOBEC3G,CAD,GART,GPI,HSD17B12,LDHB,MAPK1,ME2,MTAP,NDUFS3,NDUFV1,PARP1,PC,PDK1,PDK3,PFKP,RAN,SDHB,SHMT2,SUCLG2,TP53,UGGT1,UPP2,VCP	1	NA	NA
GO:0031074	GO:CC	12	nucleocytoplasmic transport complex	NA	NA	NA	0.000701743	4	KPNA2,MYBBP1A,RAN,XPO5	NA	NA	NA
GO:0009295	GO:CC	46	nucleoid	NA	NA	NA	6.42867e-06	9	ACADVL,DNAJA3,ELAC2,FASTKD2,HADHB,SHMT2,SUPV3L1,TEFM,TRMT10C	NA	NA	NA
GO:0031967	GO:CC	1299	organelle envelope	NA	NA	NA	6.4086e-07	60	ACAD9,ACADM,ACADVL,BAK1,BPHL,CDK4,CLIC1,CPT2,CYB5R3,ERBIN,FDXR,FPGS,GPX4,GRPEL2,HADHB,IMMT,ITPR3,KPNA2,L2HGDH,LBR,LDHB,LETM1,LMNB1,MAD1L1,MAOA,MCU,MRPL39,MRPL46,MRPS11,MRPS23,MRPS36,MRPS7,MYOF,NDUFS3,NDUFV1,NUP133,NUP43,NUP88,NXF1,PAFAH1B1,PARP1,PLRG1,RAN,RANBP2,RBM15,RBM15B,RBMX2,RPS27A,RPS3,RTCB,SDHB,SHMT2,SQOR,SUN2,TMPO,TRA2B,WDR3,WTAP,XPO1,ZC3HC1	1	NA	NA
GO:0019866	GO:CC	568	organelle inner membrane	NA	NA	NA	0.000237822	29	ACAD9,ACADVL,CPT2,FDXR,FPGS,GRPEL2,HADHB,IMMT,L2HGDH,LBR,LDHB,LETM1,LMNB1,MCU,MRPL39,MRPL46,MRPS11,MRPS23,MRPS36,MRPS7,NDUFS3,NDUFV1,RPS3,SDHB,SHMT2,SQOR,SUN2,TMPO,TRA2B	1	NA	NA
GO:0006082	GO:BP	927	organic acid metabolic process	NA	NA	NA	1.01861e-05	47	PPP2CA,QKI,ACAD9,ACADM,ACADS,ACADVL,ACAT1,ACLY,ACOT7,ACSF2,ACSF3,ALDH6A1,BCKDHA,CAD,CPT2,DHFR,FPGS,GART,GPI,GPX1,GPX4,GSTZ1,HADHB,HIBADH,HMGCL,HSD17B12,IDH3A,IDH3B,L2HGDH,LDHB,MCAT,ME2,MIF,MRPS36,MTAP,PC,PDK1,PDK3,PFKP,PLAA,PYCR2,SHMT2,SLC2A3,STAT5A,SUCLG2,TP53,TST	1	NA	NA
GO:0016491	GO:MF	742	oxidoreductase activity	NA	NA	NA	0.000871085	36	ACAD9,ACADM,ACADS,ACADVL,AKR7A2,ALDH2,ALDH6A1,BCKDHA,CYB5R3,DHFR,DNAJC10,FDXR,GPX1,GPX4,GSTZ1,HADHB,HIBADH,HSD17B12,IDH3A,IDH3B,KDM2A,L2HGDH,LBR,LDHB,LOX,MAOA,ME2,MRPS36,NDUFS3,NDUFV1,POR,PRDX3,PYCR2,SDHB,SPR,SQOR	1	NA	NA
GO:0043436	GO:BP	921	oxoacid metabolic process	NA	NA	NA	1.97724e-05	46	PPP2CA,QKI,ACAD9,ACADM,ACADS,ACADVL,ACAT1,ACLY,ACOT7,ACSF2,ACSF3,ALDH6A1,BCKDHA,CAD,CPT2,DHFR,FPGS,GART,GPI,GPX1,GPX4,GSTZ1,HADHB,HIBADH,HMGCL,HSD17B12,IDH3A,IDH3B,L2HGDH,LDHB,MCAT,ME2,MIF,MRPS36,MTAP,PC,PDK1,PDK3,PFKP,PLAA,PYCR2,SHMT2,SLC2A3,SUCLG2,TP53,TST	1	NA	NA
GO:0000932	GO:CC	100	P-body	NA	NA	NA	1.00881e-11	19	YBX1,AGO2,APOBEC3G,CNOT1,CNOT9,CSDE1,DDX6,EDC4,ELAVL1,IGF2BP1,IGF2BP3,LIN28A,LSM14A,LSM4,PUM1,TNRC6A,TRIM71,UPF1,YTHDF2	NA	NA	3
GO:0031519	GO:CC	47	PcG protein complex	NA	NA	NA	7.39659e-06	9	EZH2,DNMT3L,PCGF3,PCGF5,RBBP7,RING1,RNF2,RYBP,SUZ12	NA	NA	3
GO:0005721	GO:CC	31	pericentric heterochromatin	NA	NA	NA	0.000386055	6	EZH2,BAZ1B,CBX1,DNMT1,HELLS,LRWD1	NA	NA	3
GO:0005726	GO:CC	6	perichromatin fibrils	NA	NA	NA	3.02331e-05	4	SRSF2,CPSF6,DHX9,TARDBP	NA	2	NA
GO:0016973	GO:BP	24	poly(A)+ mRNA export from nucleus	NA	NA	NA	0.000290228	6	PABPN1,NUP133,NXF1,POLDIP3,SARNP,ZC3H11A	NA	2	NA
GO:0009896	GO:BP	533	positive regulation of catabolic process	NA	NA	NA	2.30353e-05	32	HMGB1,HNRNPD,HNRNPU,KHSRP,QKI,YBX1,AGO2,CELF1,CNOT1,CNOT9,CSDE1,DHX9,FXR2,IGF2BP1,LRP1,METTL3,NEDD4,PABPC1,PDE12,PUM1,SUMO2,SUPT5H,SUPV3L1,TARDBP,TNRC6A,TRIM6,TRIM71,UPF1,VCP,WAC,YTHDF2,ZC3H18	NA	NA	3
GO:0031331	GO:BP	332	positive regulation of cellular catabolic process	NA	NA	NA	1.25935e-07	28	HMGB1,HNRNPD,HNRNPU,KHSRP,QKI,YBX1,AGO2,CELF1,CNOT1,CNOT9,CSDE1,DHX9,FXR2,IGF2BP1,METTL3,PABPC1,PDE12,PUM1,SUPT5H,SUPV3L1,TARDBP,TNRC6A,TRIM6,TRIM71,UPF1,WAC,YTHDF2,ZC3H18	NA	NA	3
GO:0051054	GO:BP	300	positive regulation of DNA metabolic process	NA	NA	NA	0.000487579	20	FUS,HMGB1,HNRNPA1,HNRNPA2B1,HNRNPAB,HNRNPD,CIZ1,DHX9,DKC1,DNMT3L,ERCC1,GNL3,MAPK1,MSH2,PARP1,RFC2,RPS3,RUVBL1,SMCHD1,TRIM28	NA	NA	NA
GO:0050685	GO:BP	40	positive regulation of mRNA processing	NA	NA	NA	3.64968e-08	11	DAZAP1,TRA2A,NCBP1,PRPF19,RBM3,RBMXL1,SF3B4,SNRNP70,THRAP3,TRA2B,UPF1	NA	2	NA
GO:0048026	GO:BP	35	positive regulation of mRNA splicing, via spliceosome	NA	NA	NA	7.76345e-09	11	DAZAP1,TRA2A,NCBP1,PRPF19,RBM3,RBMXL1,SF3B4,SNRNP70,THRAP3,TRA2B,UPF1	NA	2	NA
GO:0051247	GO:BP	1253	positive regulation of protein metabolic process	NA	NA	NA	0.000595602	52	EZH2,HMGB1,HNRNPD,HNRNPU,KHDRBS1,PPP2CA,PTBP1,SSB,YBX1,YBX3,AGO2,ANXA2,BAG4,BAK1,CDKN2A,CNOT9,CSDE1,DDX3X,DHX9,DNAJA3,EIF4A3,EIF4G2,ELAVL1,FASTKD2,FXR2,GNL3,GSN,IGF2BP1,ILK,LIN28A,LRP1,MAPK1,METTL3,MIF,NEDD4,NPM1,PABPC1,POLDIP3,PRMT1,RBM3,RBM4,RPL26,RPS2,RPS3,SUMO2,THBS1,TP53,TRIM6,TRMT10C,UHRF1,VCP,YTHDF2	NA	NA	3
GO:0033120	GO:BP	48	positive regulation of RNA splicing	NA	NA	NA	9.3955e-11	14	DAZAP1,TRA2A,HNRNPLL,NCBP1,PRPF19,RBM3,RBMXL1,SF3B4,SNRNP70,SRSF1,THRAP3,TRA2B,U2AF2,UPF1	NA	2	NA
GO:0097157	GO:MF	13	pre-mRNA intronic binding	NA	NA	NA	0.000137933	5	HNRNPA2B1,HNRNPL,PRPF8,RBM4,TARDBP	NA	2	NA
GO:0031053	GO:BP	18	primary miRNA processing	NA	NA	NA	5.04726e-05	6	HNRNPA2B1,SRSF3,DDX5,METTL3,NCBP1,SRRT	NA	2	NA
GO:1990841	GO:MF	65	promoter-specific chromatin binding	NA	NA	NA	0.000355541	9	EZH2,HNRNPU,DDX5,DHX9,DNMT1,ERCC1,SUZ12,TP53,TRIM28	NA	NA	3
GO:1903608	GO:BP	8	protein localization to cytoplasmic stress granule	NA	NA	NA	9.16711e-06	5	SSB,YBX1,DDX3X,DHX9,TIA1	NA	2	NA
GO:0034504	GO:BP	315	protein localization to nucleus	NA	NA	NA	0.000101827	22	HNRNPU,CDKN2A,CIZ1,COL1A1,DCLK1,DKC1,ELAVL1,KPNA2,LARP7,LMNB1,NPM1,NUP133,NUP88,PARP1,PLRG1,RAN,RANBP2,SUN2,TARDBP,TP53,TRIM28,XPO1	NA	NA	3
GO:0032993	GO:CC	1436	protein-DNA complex	NA	NA	NA	0.000701743	54	EZH2,HNRNPC,HNRNPK,SFPQ,SRSF2,BAZ1B,CBX1,CCAR2,CDK4,CDKN2A,CHD4,CPSF6,DDX21,DHX9,DNMT1,DNMT3L,HELLS,HNRNPL,HOXA5,LRWD1,MCM3,MCM6,MCM7,MEN1,MSH6,MYBBP1A,NAP1L1,NEDD4,NFIC,NPM1,PARP1,PLRG1,PRPF19,RAN,RBBP7,RCC1,RING1,RNF2,RNF20,RNF40,RRP1B,RUVBL1,SF3B1,SF3B3,SMC3,STAT5A,SUZ12,TARDBP,TMPO,TP53,TRIM28,UHRF1,UPF1,WAPL	NA	NA	3
GO:0009894	GO:BP	1026	regulation of catabolic process	NA	NA	NA	4.38195e-10	61	FUS,HMGB1,HNRNPA0,HNRNPAB,HNRNPC,HNRNPD,HNRNPU,KHSRP,PPP2CA,QKI,RBM8A,YBX1,YBX3,AGO2,ANXA2,CCAR2,CDKN2A,CELF1,CNOT1,CNOT9,CSDE1,DHX9,DKC1,EIF4A3,EIF4G2,ELAVL1,FASTKD2,FXR2,GPX1,IGF2BP1,IGF2BP3,LRP1,MAGOH,MAGOHB,METTL3,NEDD4,NPM1,PABPC1,PDE12,PPP1CA,PUM1,RBM10,RYBP,SF3B3,SNRNP70,SUMO2,SUPT5H,SUPV3L1,TARDBP,THRAP3,TNRC6A,TP53,TRIM6,TRIM71,UPF1,VCP,WAC,XPO1,YTHDC1,YTHDF2,ZC3H18	NA	2	3
GO:0031329	GO:BP	687	regulation of cellular catabolic process	NA	NA	NA	2.36153e-12	52	FUS,HMGB1,HNRNPA0,HNRNPAB,HNRNPC,HNRNPD,HNRNPU,KHSRP,PPP2CA,QKI,RBM8A,YBX1,YBX3,AGO2,ANXA2,CDKN2A,CELF1,CNOT1,CNOT9,CSDE1,DHX9,DKC1,EIF4A3,EIF4G2,ELAVL1,FASTKD2,FXR2,IGF2BP1,IGF2BP3,MAGOH,MAGOHB,METTL3,NEDD4,NPM1,PABPC1,PDE12,PUM1,RBM10,SNRNP70,SUPT5H,SUPV3L1,TARDBP,THRAP3,TNRC6A,TP53,TRIM6,TRIM71,UPF1,WAC,YTHDC1,YTHDF2,ZC3H18	NA	2	3
GO:0080135	GO:BP	512	regulation of cellular response to stress	NA	NA	NA	0.000198196	29	FUS,HMGB1,HNRNPK,YBX3,BAK1,CCAR2,CDK9,CDKN2A,DDX39B,DDX5,DHFR,DHX9,DNAJC7,ERCC1,LETM1,MAPK1,MIF,NPM1,NUDT16L1,PARP1,PTPRS,RPL26,RPS3,RUVBL1,SENP3,SF3B3,SMCHD1,TP53,TRIM28	NA	NA	NA
GO:0042752	GO:BP	113	regulation of circadian rhythm	NA	NA	NA	9.184e-06	14	EZH2,HNRNPD,NONO,SFPQ,CCAR2,KDM2A,PARP1,PPP1CA,PSPC1,RBM4,TARDBP,THRAP3,TOP2A,TP53	NA	2	NA
GO:0006275	GO:BP	123	regulation of DNA replication	NA	NA	NA	0.000558674	12	PPP2CA,CIZ1,DHX9,MCM3,MCM6,MCM7,RBBP6,RFC2,RUVBL1,SMC3,TP53,WAPL	NA	NA	3
GO:0032784	GO:BP	103	regulation of DNA-templated transcription elongation	NA	NA	NA	0.000101827	12	EZH2,HNRNPU,CCAR2,CCNK,CDK12,CDK9,DDX39B,LARP7,NCBP1,PARP1,SUPT5H,ZNF326	NA	NA	3
GO:2001242	GO:BP	182	regulation of intrinsic apoptotic signaling pathway	NA	NA	NA	0.000458949	15	HNRNPK,NONO,SFPQ,YBX3,BCLAF1,CCAR2,DDX3X,GPX1,HELLS,MIF,NDUFS3,PARP1,RPL26,RPS3,TP53	NA	NA	NA
GO:1900151	GO:BP	26	regulation of nuclear-transcribed mRNA catabolic process, deadenylation-dependent decay	NA	NA	NA	1.17576e-07	9	HNRNPD,HNRNPU,YBX1,AGO2,CNOT1,CSDE1,DHX9,IGF2BP1,PABPC1	NA	NA	3
GO:2000622	GO:BP	14	regulation of nuclear-transcribed mRNA catabolic process, nonsense-mediated decay	NA	NA	NA	9.89032e-06	6	HNRNPAB,RBM8A,EIF4A3,MAGOH,MAGOHB,PABPC1	NA	2	NA
GO:0080134	GO:BP	1340	regulation of response to stress	NA	NA	NA	0.000879455	54	FUS,HMGB1,HNRNPK,NONO,PPP2CA,SFPQ,YBX3,ANXA2,APOBEC3G,BAK1,CCAR2,CDK9,CDKN2A,CELF1,DDX39B,DDX3X,DDX5,DHFR,DHX9,DNAJA3,DNAJC7,ERBIN,ERCC1,FGB,GPX1,LETM1,LSM14A,MAPK1,METTL3,MIF,NPM1,NUDT16L1,PARP1,PCBP2,PSPC1,PTPRS,PUM1,RBM14,RPL26,RPS3,RUVBL1,S100A14,SENP3,SF3B3,SLC12A2,SMCHD1,SRSF6,THBS1,TNC,TP53,TRIM28,TRIM6,VAMP8,YTHDF2	NA	NA	3
GO:0032204	GO:BP	105	regulation of telomere maintenance	NA	NA	NA	0.000121951	12	HNRNPA1,HNRNPA2B1,HNRNPC,HNRNPD,HNRNPU,DKC1,ERCC1,GNL3,MAPK1,PARP1,RUVBL1,UPF1	NA	NA	NA
GO:0006446	GO:BP	83	regulation of translational initiation	NA	NA	NA	1.56758e-06	13	KHDRBS1,AGO2,BZW1,CSDE1,DDX3X,EIF4G2,METTL3,NCBP1,NPM1,PPP1CA,RBM4,RPL13A,YTHDF2	NA	NA	NA
GO:0045069	GO:BP	85	regulation of viral genome replication	NA	NA	NA	0.000521075	10	APOBEC3G,DDX3X,DDX5,ILF3,PABPC1,PDE12,STAU1,TOP2A,TRIM28,TRIM6	NA	NA	NA
GO:1903900	GO:BP	145	regulation of viral life cycle	NA	NA	NA	0.000630994	13	HMGB1,APOBEC3G,DDX3X,DDX5,GSN,ILF3,KPNA2,PABPC1,PDE12,STAU1,TOP2A,TRIM28,TRIM6	NA	NA	3
GO:0050792	GO:BP	169	regulation of viral process	NA	NA	NA	4.74064e-05	16	HMGB1,APOBEC3G,DDX3X,DDX5,DHX9,FBLN1,GSN,ILF3,KPNA2,LARP7,PABPC1,PDE12,STAU1,TOP2A,TRIM28,TRIM6	NA	NA	3
GO:0070918	GO:BP	70	regulatory ncRNA processing	NA	NA	NA	1.41009e-05	11	HNRNPA2B1,SRSF3,AGO2,DDX5,LIN28A,METTL3,NCBP1,PUM1,SRRT,TP53,TRIM71	NA	NA	3
GO:0061980	GO:MF	49	regulatory RNA binding	NA	NA	NA	4.28291e-09	13	HNRNPA1,HNRNPA2B1,QKI,YBX1,AGO2,DDX21,DHX9,ELAVL1,LIN28A,PUM1,RBM10,RBM4,TRIM71	NA	2	3
GO:0005657	GO:CC	74	replication fork	NA	NA	NA	6.69891e-06	11	BAZ1B,DNMT1,MCM3,PARP1,PLRG1,PRPF19,RFC1,RFC2,TP53,UHRF1,WDHD1	NA	NA	3
GO:0034097	GO:BP	932	response to cytokine	NA	NA	NA	0.000575987	42	HNRNPU,KHSRP,SRSF3,YBX1,YBX3,ACTN4,BAG4,BCLAF1,CDK4,CDK9,CNOT9,COL1A1,DHX9,DNAJA3,ERBIN,FGB,GSN,HELLS,ILK,LOX,LSM14A,MAPK1,METTL3,MME,PAFAH1B1,PDE12,PFKP,PRPF8,RBM15,RNMT,RPL13A,RPL3,RPS3,SHMT2,SLC12A2,SRSF7,STAT5A,THBS1,TP53,TRIM6,UPF1,YTHDF2	NA	NA	3
GO:0033993	GO:BP	920	response to lipid	NA	NA	NA	0.000445531	42	EZH2,HMGB1,HNRNPA0,HNRNPD,HNRNPU,PABPN1,AKAP8,CAD,CDK4,CNOT1,CNOT9,COL1A1,DDX17,DDX5,ERBIN,GPI,GPX1,GPX4,HADHB,KANK2,LOX,MAPK1,MIF,MTAP,NEDD4,PARP1,PDK3,PLAA,PRDX3,PRPF8,RAN,RBBP7,RBFOX2,RPL13A,RPL27,S100A14,SAFB,SAFB2,THBS1,TNC,TRIM6,UPF1	NA	NA	NA
GO:0009411	GO:BP	151	response to UV	NA	NA	NA	0.00023343	14	BAK1,CCAR2,ERCC1,GPX1,MEN1,METTL3,MME,MSH2,MSH6,NEDD4,NPM1,PARP1,RPL26,TP53	NA	NA	3
GO:0009260	GO:BP	231	ribonucleotide biosynthetic process	NA	NA	NA	0.000558674	17	ACAT1,ACLY,ACOT7,ACSF3,AK1,AK3,CAD,GART,HSD17B12,NDUFS3,NDUFV1,PARP1,PDK1,PDK3,SDHB,UPP2,VCP	1	NA	NA
GO:0046390	GO:BP	238	ribose phosphate biosynthetic process	NA	NA	NA	0.000787688	17	ACAT1,ACLY,ACOT7,ACSF3,AK1,AK3,CAD,GART,HSD17B12,NDUFS3,NDUFV1,PARP1,PDK1,PDK3,SDHB,UPP2,VCP	1	NA	NA
GO:0042273	GO:BP	75	ribosomal large subunit biogenesis	NA	NA	NA	5.05636e-09	15	FASTKD2,MDN1,NHP2,NIP7,NPM1,RPL10,RPL10A,RPL14,RPL24,RPL26,RPL35,RPL6,RPL7,RPL7L1,RSL1D1	1	NA	NA
GO:0000055	GO:BP	7	ribosomal large subunit export from nucleus	NA	NA	NA	3.64054e-06	5	MDN1,NPM1,NUP88,RAN,XPO1	1	NA	NA
GO:0000056	GO:BP	8	ribosomal small subunit export from nucleus	NA	NA	NA	0.000380858	4	NPM1,NUP88,RAN,XPO1	1	NA	NA
GO:0000054	GO:BP	14	ribosomal subunit export from nucleus	NA	NA	NA	9.89032e-06	6	ABCE1,MDN1,NPM1,NUP88,RAN,XPO1	1	NA	NA
GO:0042255	GO:BP	63	ribosome assembly	NA	NA	NA	4.00677e-05	10	DDX3X,EIF2A,FASTKD2,MDN1,MRPS7,NIP7,NPM1,RPL10,RPL24,RPL6	1	NA	NA
GO:0043022	GO:MF	113	ribosome binding	NA	NA	NA	6.13928e-05	13	G3BP1,YBX3,ABCE1,CPSF6,DDX3X,DHX9,EIF2A,ETF1,LETM1,LIN28A,NPM1,RBM3,SEC61A1	1	NA	NA
GO:0033750	GO:BP	14	ribosome localization	NA	NA	NA	9.89032e-06	6	ABCE1,MDN1,NPM1,NUP88,RAN,XPO1	1	NA	NA
GO:1905172	GO:MF	4	RISC complex binding	NA	NA	NA	0.000713774	3	DHX9,SND1,XPO5	NA	NA	NA
GO:0031123	GO:BP	108	RNA 3'-end processing	NA	NA	NA	2.30017e-11	20	SSB,CDK9,CPSF1,CPSF4,CPSF6,CSTF1,DKC1,ELAC2,FBL,LARP7,LIN28A,NCBP1,NUDT21,PABPC1,SUPV3L1,TRMT10C,TRNT1,VIRMA,WDR33,YTHDC1	NA	2	NA
GO:0036260	GO:BP	16	RNA capping	NA	NA	NA	0.00046448	5	SNRPB,SNRPD2,NCBP1,RNMT,SNRPD1	NA	2	NA
GO:0050779	GO:BP	104	RNA destabilization	NA	NA	NA	1.00242e-13	22	HNRNPD,HNRNPU,KHSRP,YBX1,AGO2,CELF1,CNOT1,CNOT9,CSDE1,DHX9,FXR2,IGF2BP1,METTL3,PABPC1,PDE12,PUM1,TARDBP,TNRC6A,TRIM71,UPF1,YTHDF2,ZC3H18	NA	2	3
GO:0003724	GO:MF	76	RNA helicase activity	NA	NA	NA	1.27233e-08	15	G3BP1,DDX17,DDX21,DDX24,DDX39A,DDX39B,DDX3X,DDX5,DDX6,DHX15,DHX9,EIF4A3,SNRNP200,SUPV3L1,UPF1	NA	2	NA
GO:0001510	GO:BP	92	RNA methylation	NA	NA	NA	7.17126e-07	14	SNRPB,SNRPD2,FBL,LARP7,METTL3,MTO1,RBM15,RBM15B,RNMT,SNRPD1,TRMT10C,VIRMA,WTAP,ZC3H13	NA	NA	3
GO:0009451	GO:BP	182	RNA modification	NA	NA	NA	4.88725e-08	21	HNRNPAB,SNRPB,SNRPD2,SSB,APOBEC3G,BAG4,DKC1,FBL,GAR1,LARP7,METTL3,MTO1,NHP2,RBM15,RBM15B,RNMT,SNRPD1,TRMT10C,VIRMA,WTAP,ZC3H13	NA	NA	3
GO:0036396	GO:CC	9	RNA N6-methyladenosine methyltransferase complex	NA	NA	NA	1.11525e-07	6	METTL3,RBM15,RBM15B,VIRMA,WTAP,ZC3H13	NA	NA	3
GO:0070063	GO:MF	58	RNA polymerase binding	NA	NA	NA	0.000149456	9	HNRNPU,PABPN1,RTRAF,AGO2,CCAR2,DHX9,NEDD4,WAC,ZNF326	NA	2	NA
GO:0043175	GO:MF	40	RNA polymerase core enzyme binding	NA	NA	NA	0.000589614	7	HNRNPU,RTRAF,AGO2,CCAR2,DHX9,WAC,ZNF326	NA	2	NA
GO:0000993	GO:MF	35	RNA polymerase II complex binding	NA	NA	NA	0.000248955	7	HNRNPU,RTRAF,AGO2,CCAR2,DHX9,WAC,ZNF326	NA	2	NA
GO:0010501	GO:BP	9	RNA secondary structure unwinding	NA	NA	NA	0.000628861	4	AGO2,DDX39B,DDX3X,DHX9	NA	NA	NA
GO:0035613	GO:MF	16	RNA stem-loop binding	NA	NA	NA	0.000389174	5	DAZAP1,CSDE1,DDX3X,DHX9,EIF4A3	NA	NA	NA
GO:0019843	GO:MF	67	rRNA binding	NA	NA	NA	7.57521e-05	10	RPS18,DDX21,FASTKD2,MRPS7,NPM1,RPL12,RPL8,RPS3,RPS9,TST	1	NA	NA
GO:0016072	GO:BP	263	rRNA metabolic process	NA	NA	NA	2.4651e-11	30	CDKN2A,DCAF13,DDX17,DDX21,DKC1,EIF4A3,FBL,GAR1,MARS1,NHP2,NOP56,PDCD11,RPL10A,RPL14,RPL26,RPL27,RPL35,RPL7,RPL7L1,RPS25,RPS6,RPS8,RRP1B,RSL1D1,TP53,UTP15,UTP20,WDR3,XRN2,YTHDF2	1	NA	NA
GO:0006364	GO:BP	224	rRNA processing	NA	NA	NA	1.56087e-11	28	CDKN2A,DCAF13,DDX17,DDX21,DKC1,EIF4A3,FBL,GAR1,NHP2,NOP56,PDCD11,RPL10A,RPL14,RPL26,RPL27,RPL35,RPL7,RPL7L1,RPS25,RPS6,RPS8,RRP1B,RSL1D1,UTP15,UTP20,WDR3,XRN2,YTHDF2	1	NA	NA
GO:1990825	GO:MF	13	sequence-specific mRNA binding	NA	NA	NA	5.55867e-06	6	SSB,DHFR,DHX9,ETF1,LIN28A,SRSF4	NA	2	NA
GO:0000803	GO:CC	30	sex chromosome	NA	NA	NA	2.92307e-05	7	HNRNPU,PCGF3,PCGF5,RING1,RNF2,SMCHD1,SUZ12	NA	NA	3
GO:0007549	GO:BP	20	sex-chromosome dosage compensation	NA	NA	NA	7.96349e-09	9	HNRNPU,METTL3,PCGF3,PCGF5,RBM15,RBM15B,SMCHD1,SUZ12,YTHDC1	NA	NA	3
GO:0005732	GO:CC	26	sno(s)RNA-containing ribonucleoprotein complex	NA	NA	NA	0.000143612	6	DKC1,FBL,GAR1,NHP2,NOP56,SNRNP40	1	NA	NA
GO:0030515	GO:MF	32	snoRNA binding	NA	NA	NA	0.000142334	7	DDX21,DKC1,GAR1,NHP2,NOP56,NUDT16L1,WDR3	1	NA	NA
GO:0003735	GO:MF	450	structural constituent of ribosome	NA	NA	NA	4.17078e-10	39	RPL19,RPS18,RPS3A,FAU,MRPL46,MRPS11,MRPS23,MRPS7,RPL10,RPL10A,RPL12,RPL13A,RPL14,RPL15,RPL17,RPL18A,RPL24,RPL26,RPL27,RPL3,RPL34,RPL35,RPL36A,RPL4,RPL6,RPL7,RPL7L1,RPL8,RPLP2,RPS10,RPS2,RPS20,RPS25,RPS26,RPS27A,RPS3,RPS6,RPS8,RPS9	1	NA	NA
GO:0045202	GO:CC	1468	synapse	NA	NA	NA	5.85973e-05	59	EZH2,HNRNPA0,HNRNPD,HNRNPM,PPP2CA,QKI,RPL19,RPS18,RPS3A,SRSF10,YBX1,YBX3,ARF1,CAD,CHD4,DCLK1,DNAJA3,EIF3A,EIF4A3,ELAVL1,ERBIN,FARP1,FGB,FXR2,HNRNPF,HNRNPLL,HNRNPUL1,HNRNPUL2,IGF2BP1,MAPK1,MME,MYOF,NEDD4,PAFAH1B1,PCBP1,PCBP2,PLAA,PPP1CA,PTPRS,RPL12,RPL13A,RPL14,RPL24,RPL26,RPL27,RPL34,RPL6,RPL7,RPL8,RPS20,RPS25,RPS26,RPS27A,RPS3,RPS9,SNTB2,STAU1,VCP,YWHAQ	1	NA	NA
GO:0005697	GO:CC	23	telomerase holoenzyme complex	NA	NA	NA	7.05125e-05	6	HNRNPC,HNRNPU,SNRPB,DKC1,GAR1,NHP2	NA	NA	NA
GO:0070034	GO:MF	22	telomerase RNA binding	NA	NA	NA	0.000155411	6	HNRNPC,HNRNPU,SNRPB,DKC1,GAR1,NHP2	NA	NA	NA
GO:0000723	GO:BP	160	telomere maintenance	NA	NA	NA	0.000105533	15	HNRNPA1,HNRNPA2B1,HNRNPC,HNRNPD,HNRNPU,DKC1,ERCC1,GAR1,GNL3,MAPK1,NHP2,PARP1,RFC1,RUVBL1,UPF1	NA	NA	NA
GO:0010833	GO:BP	84	telomere maintenance via telomere lengthening	NA	NA	NA	0.000475977	10	HNRNPA1,HNRNPA2B1,HNRNPC,HNRNPU,DKC1,GAR1,MAPK1,NHP2,PARP1,RFC1	NA	NA	NA
GO:0001094	GO:MF	10	TFIID-class transcription factor complex binding	NA	NA	NA	0.000810169	4	ERCC1,FBL,RUVBL1,TP53	NA	NA	NA
GO:0000346	GO:CC	11	transcription export complex	NA	NA	NA	1.9633e-05	5	DDX39B,NXF1,SARNP,THOC3,ZC3H11A	NA	2	NA
GO:1990234	GO:CC	890	transferase complex	NA	NA	NA	0.00015722	40	ERH,EZH2,SNRPB,SNRPD2,CCNK,CDK12,CDK4,CDK9,DCAF13,DNMT3L,HSD17B12,MCM3,MEN1,METTL3,MRPS36,NEDD4,PCGF3,PCGF5,PFKP,PRMT1,RANBP2,RBBP7,RBM15,RBM15B,RING1,RNF2,RNF20,RNF40,RUVBL1,SENP3,SF3B3,SNRPD1,STT3B,SUGT1,SUZ12,TCEA1,TRMT10C,VIRMA,WTAP,ZC3H13	NA	NA	3
GO:0045182	GO:MF	147	translation regulator activity	NA	NA	NA	1.0959e-05	16	AGO2,CELF1,DHFR,EIF2A,EIF3A,EIF4G2,ETF1,FXR2,IGF2BP1,IGF2BP3,PABPC1,RPL10,RPS9,SHMT2,TCEA1,TRIM71	1	NA	3
GO:0006413	GO:BP	128	translational initiation	NA	NA	NA	3.06241e-08	18	KHDRBS1,RPS3A,ABCE1,AGO2,BZW1,CSDE1,DDX3X,EIF2A,EIF3A,EIF4G2,METTL3,NCBP1,NPM1,PPP1CA,RBM4,RPL13A,RPS3,YTHDF2	1	NA	NA
GO:0045239	GO:CC	18	tricarboxylic acid cycle enzyme complex	NA	NA	NA	0.000266442	5	BCKDHA,IDH3A,IDH3B,MRPS36,SUCLG2	1	NA	NA
GO:0042780	GO:BP	7	tRNA 3'-end processing	NA	NA	NA	0.000198196	4	SSB,ELAC2,TRMT10C,TRNT1	NA	NA	NA
GO:0043039	GO:BP	46	tRNA aminoacylation	NA	NA	NA	0.000196938	8	CARS1,EARS2,MARS1,TARS1,TARS2,VARS1,VARS2,WARS2	1	NA	NA
GO:0006418	GO:BP	43	tRNA aminoacylation for protein translation	NA	NA	NA	0.000120279	8	CARS1,EARS2,MARS1,TARS1,TARS2,VARS1,VARS2,WARS2	1	NA	NA
GO:0005686	GO:CC	102	U2 snRNP	NA	NA	NA	0.000645175	10	SF3B2,SNRPB,SNRPD2,PHF5A,RBMX2,SF3B1,SF3B3,SF3B4,SNRPA1,SNRPD1	NA	2	NA
GO:0071006	GO:CC	12	U2-type catalytic step 1 spliceosome	NA	NA	NA	1.01003e-06	6	RBM8A,EIF4A3,MAGOHB,PRPF19,PRPF8,SNRNP200	NA	2	NA
GO:0019080	GO:BP	103	viral gene expression	NA	NA	NA	0.000521075	11	PTBP1,SSB,CDK9,CSDE1,DHX9,EIF3A,LARP7,PCBP2,PRMT1,RRP1B,TARDBP	NA	NA	NA
GO:0019079	GO:BP	128	viral genome replication	NA	NA	NA	3.82372e-05	14	APOBEC3G,CCNK,DDX3X,DDX5,ILF3,PABPC1,PCBP1,PCBP2,PDE12,STAU1,TOP2A,TRIM28,TRIM6,VCP	NA	NA	3
GO:0019058	GO:BP	320	viral life cycle	NA	NA	NA	0.000397611	21	HMGB1,APOBEC3G,CCNK,DDX3X,DDX5,DDX6,GSN,ILF3,KPNA2,NEDD4,PABPC1,PC,PCBP1,PCBP2,PDE12,STAU1,TOP2A,TRIM28,TRIM6,VAMP8,VCP	NA	NA	3
GO:0016032	GO:BP	429	viral process	NA	NA	NA	3.9845e-09	35	HMGB1,PTBP1,SSB,APOBEC3G,CCNK,CDK9,CSDE1,DDX3X,DDX5,DDX6,DHX9,EIF3A,FBLN1,GSN,ILF3,KPNA2,LARP7,NEDD4,PABPC1,PC,PCBP1,PCBP2,PDE12,PRMT1,RAN,RCC1,RRP1B,STAU1,TARDBP,TOP2A,TP53,TRIM28,TRIM6,VAMP8,VCP	NA	NA	3
GO:0019081	GO:BP	21	viral translation	NA	NA	NA	0.000128438	6	PTBP1,SSB,CSDE1,DHX9,EIF3A,PCBP2	NA	2	NA

## Sheet: 6.GSEA_Rsx-specific_proteins
GO.ID	Description	FDR	Gene.number	Genes	Term.size	Source	Cluster1	Cluster2	Cluster3
GO:0005681	spliceosomal complex	9.31571e-10	12	CCDC12,CIRBP,CWC15,HNRNPA1L3,LSM6,LUC7L,RBMX,SF3B5,SNRPB2,SNU13,U2AF1,U2AF1L4	206	GO:CC	NA	2	NA
GO:0022626	cytosolic ribosome	3.92237e-07	8	RPL31,RPL36,RPS12,RPS15,RPS19,RPS24,RPS29,SNU13	117	GO:CC	1	NA	NA
GO:0005684	U2-type spliceosomal complex	1.13247e-06	7	CCDC12,CWC15,LSM6,LUC7L,SF3B5,SNRPB2,SNU13	92	GO:CC	NA	2	NA
GO:0044391	ribosomal subunit	1.0968e-05	8	RPL31,RPL36,RPS12,RPS15,RPS19,RPS24,RPS29,SNU13	192	GO:CC	1	NA	NA
GO:0022627	cytosolic small ribosomal subunit	1.14877e-05	5	RPS12,RPS15,RPS19,RPS24,RPS29	44	GO:CC	1	NA	NA
GO:0031492	nucleosomal DNA binding	3.54836e-05	5	H1-10,H1-4,HDAC2,HMGN1,HMGN4	40	GO:MF	NA	NA	NA
GO:0005198	structural molecule activity	4.88003e-05	17	COL5A1,COL5A2,COPB2,DES,H1-10,H1-4,H4C9,JUP,LAD1,LMNA,RPL31,RPL36,RPS12,RPS15,RPS19,RPS24,RPS29	1100	GO:MF	1	NA	NA
GO:0006325	chromatin organization	5.829e-05	16	ANP32B,CBX3,DEK,H1-10,H1-4,H4C9,HDAC2,HDGF,HMGB2,HMGN1,HMGN4,LMNA,MECP2,SET,SKP1,TRIP12	816	GO:BP	NA	NA	3
GO:0006338	chromatin remodeling	6.69117e-05	14	ANP32B,CBX3,DEK,H1-10,H1-4,H4C9,HDAC2,HDGF,HMGB2,LMNA,MECP2,SET,SKP1,TRIP12	664	GO:BP	NA	NA	3
GO:0002181	cytoplasmic translation	6.69117e-05	8	CNBP,RPL31,RPL36,RPS12,RPS15,RPS19,RPS24,RPS29	156	GO:BP	1	NA	NA
GO:0071824	protein-DNA complex organization	7.03231e-05	16	ANP32B,CBX3,DEK,H1-10,H1-4,H4C9,HDAC2,HDGF,HMGB2,HMGN1,HMGN4,LMNA,MECP2,SET,SKP1,TRIP12	915	GO:BP	NA	NA	3
GO:0015935	small ribosomal subunit	0.000150224	5	RPS12,RPS15,RPS19,RPS24,RPS29	79	GO:CC	1	NA	NA
GO:0071013	catalytic step 2 spliceosome	0.000257761	5	CWC15,HNRNPA1L3,RBMX,SNRPB2,U2AF1	89	GO:CC	NA	2	NA
GO:0031490	chromatin DNA binding	0.000350815	6	H1-10,H1-4,HDAC2,HMGN1,HMGN4,MECP2	122	GO:MF	NA	NA	3
GO:0031491	nucleosome binding	0.000350815	5	H1-10,H1-4,HDAC2,HMGN1,HMGN4	70	GO:MF	NA	NA	NA
GO:0071005	U2-type precatalytic spliceosome	0.000445968	4	LSM6,SF3B5,SNRPB2,SNU13	50	GO:CC	NA	2	NA
GO:0003729	mRNA binding	0.000489953	9	C1QBP,CAPRIN1,CIRBP,CNBP,HNRNPA1L3,LUC7L,MECP2,RBMX,TIAL1	369	GO:MF	1	2	3
GO:0071011	precatalytic spliceosome	0.000501325	4	LSM6,SF3B5,SNRPB2,SNU13	52	GO:CC	NA	2	NA
GO:0042274	ribosomal small subunit biogenesis	0.00052443	6	LSM6,RPS12,RPS15,RPS19,RPS24,SNU13	101	GO:BP	1	NA	NA
GO:0006412	translation	0.00052443	13	C1QBP,CAPRIN1,CIRBP,CNBP,EIF4H,EIF5A,RPL31,RPL36,RPS12,RPS15,RPS19,RPS24,RPS29	723	GO:BP	1	2	3
GO:0030684	preribosome	0.000542973	5	EBNA1BP2,RPS12,RPS19,RPS24,SNU13	108	GO:CC	1	NA	NA
GO:0099080	supramolecular complex	0.000542973	16	CALM3,CAPRIN1,CIRBP,COL5A1,COL5A2,DEK,DES,FLNA,JUP,LMNA,LSM6,NES,PRRC2C,SNRPB2,TIAL1,TNNC1	1426	GO:CC	NA	2	3
GO:0043043	peptide biosynthetic process	0.000623863	13	C1QBP,CAPRIN1,CIRBP,CNBP,EIF4H,EIF5A,RPL31,RPL36,RPS12,RPS15,RPS19,RPS24,RPS29	752	GO:BP	1	2	3
GO:0042254	ribosome biogenesis	0.000623863	9	C1QBP,EBNA1BP2,LSM6,NIFK,RPS12,RPS15,RPS19,RPS24,SNU13	322	GO:BP	1	NA	NA
GO:0006259	DNA metabolic process	0.000738995	15	CNBP,DEK,H1-10,H1-4,HMGB2,LMNA,MBD4,MECP2,RPA3,S100A11,SET,SF3B5,SSBP1,SUB1,TRIP12	1040	GO:BP	NA	NA	3
GO:0006334	nucleosome assembly	0.000738995	6	ANP32B,H1-10,H1-4,H4C9,HMGB2,SET	115	GO:BP	NA	NA	NA
GO:0005588	collagen type V trimer	0.000833382	2	COL5A1,COL5A2	4	GO:CC	NA	NA	NA
GO:0005925	focal adhesion	0.00138451	8	ARPC5L,FLNA,JUP,PPIA,RPL31,RPS15,RPS19,RPS29	422	GO:CC	1	NA	3
GO:0032040	small-subunit processome	0.00138451	4	RPS12,RPS19,RPS24,SNU13	73	GO:CC	1	NA	NA
GO:0034728	nucleosome organization	0.00151912	6	ANP32B,H1-10,H1-4,H4C9,HMGB2,SET	135	GO:BP	NA	NA	NA
GO:0030055	cell-substrate junction	0.00158068	8	ARPC5L,FLNA,JUP,PPIA,RPL31,RPS15,RPS19,RPS29	432	GO:CC	1	NA	3
GO:0032993	protein-DNA complex	0.0015865	15	CBX3,DEK,H1-10,H1-4,H4C9,HDAC2,HMGB2,HMGN1,HMGN4,JUP,MECP2,RBMX,RPA3,SET,SF3B5	1436	GO:CC	NA	NA	3
GO:0089701	U2AF complex	0.00170147	2	U2AF1,U2AF1L4	6	GO:CC	NA	2	NA
GO:0043604	amide biosynthetic process	0.00216404	13	C1QBP,CAPRIN1,CIRBP,CNBP,EIF4H,EIF5A,RPL31,RPL36,RPS12,RPS15,RPS19,RPS24,RPS29	887	GO:BP	1	2	3
GO:0006364	rRNA processing	0.00216404	7	EBNA1BP2,LSM6,NIFK,RPS15,RPS19,RPS24,SNU13	224	GO:BP	1	NA	NA
GO:0006518	peptide metabolic process	0.00258755	13	C1QBP,CAPRIN1,CIRBP,CNBP,EIF4H,EIF5A,RPL31,RPL36,RPS12,RPS15,RPS19,RPS24,RPS29	911	GO:BP	1	2	3
GO:0043292	contractile fiber	0.00258967	6	CALM3,DEK,DES,FLNA,JUP,TNNC1	252	GO:CC	NA	NA	NA
GO:0036464	cytoplasmic ribonucleoprotein granule	0.00269279	6	CAPRIN1,CIRBP,LSM6,PRRC2C,SNRPB2,TIAL1	255	GO:CC	NA	2	3
GO:0010494	cytoplasmic stress granule	0.00280371	4	CAPRIN1,CIRBP,PRRC2C,TIAL1	92	GO:CC	NA	2	3
GO:0003682	chromatin binding	0.00300973	10	CBX3,H1-10,H1-4,HDAC2,HMGN1,HMGN4,MECP2,RBMX,SET,SSBP1	602	GO:MF	NA	2	3
GO:0035770	ribonucleoprotein granule	0.00353953	6	CAPRIN1,CIRBP,LSM6,PRRC2C,SNRPB2,TIAL1	272	GO:CC	NA	2	3
GO:0030628	pre-mRNA 3'-splice site binding	0.00358068	2	U2AF1,U2AF1L4	5	GO:MF	NA	2	NA
GO:0050733	RS domain binding	0.00358068	2	LUC7L,U2AF1	5	GO:MF	NA	2	NA
GO:1903225	negative regulation of endodermal cell differentiation	0.00423688	2	COL5A1,COL5A2	3	GO:BP	NA	NA	NA
GO:0005840	ribosome	0.0042963	8	RPL31,RPL36,RPS12,RPS15,RPS19,RPS24,RPS29,SNU13	520	GO:CC	1	NA	NA
GO:0098900	regulation of action potential	0.00464088	4	CALM3,FLNA,JUP,MECP2	55	GO:BP	NA	NA	NA
GO:0016072	rRNA metabolic process	0.00464088	7	EBNA1BP2,LSM6,NIFK,RPS15,RPS19,RPS24,SNU13	263	GO:BP	1	NA	NA
GO:0031507	heterochromatin formation	0.00507826	5	CBX3,HDAC2,LMNA,MECP2,TRIP12	112	GO:BP	NA	NA	3
GO:0098643	banded collagen fibril	0.00575761	2	COL5A1,COL5A2	12	GO:CC	NA	NA	3
GO:0005583	fibrillar collagen trimer	0.00575761	2	COL5A1,COL5A2	12	GO:CC	NA	NA	3
GO:0016607	nuclear speck	0.00575761	7	CWC15,LMNA,MBD4,SNRPB2,TRIP12,U2AF1,U2AF1L4	419	GO:CC	NA	2	NA
GO:0005788	endoplasmic reticulum lumen	0.00649846	6	CKAP4,COL5A1,COL5A2,LGALS1,MELTF,TMEM43	313	GO:CC	NA	NA	3
GO:0045296	cadherin binding	0.00661738	7	EIF4H,FLNA,H1-10,JUP,LAD1,PRDX1,S100A11	335	GO:MF	1	NA	3
GO:0050839	cell adhesion molecule binding	0.00661738	9	COL5A1,EIF4H,FLNA,H1-10,JUP,LAD1,PPIA,PRDX1,S100A11	561	GO:MF	1	NA	3
GO:0070828	heterochromatin organization	0.00672608	5	CBX3,HDAC2,LMNA,MECP2,TRIP12	121	GO:BP	NA	NA	3
GO:0022625	cytosolic large ribosomal subunit	0.00770567	3	RPL31,RPL36,SNU13	57	GO:CC	1	NA	NA
GO:0000785	chromatin	0.00782304	13	CBX3,DEK,H1-10,H1-4,H4C9,HDAC2,HMGB2,HMGN1,HMGN4,MECP2,RBMX,SET,SF3B5	1368	GO:CC	NA	NA	3
GO:0030017	sarcomere	0.00783276	5	CALM3,DES,FLNA,JUP,TNNC1	220	GO:CC	NA	NA	NA
GO:0042393	histone binding	0.00838332	6	ANP32A,ANP32B,CBX3,DEK,HDAC2,SET	251	GO:MF	NA	NA	3
GO:0051052	regulation of DNA metabolic process	0.00893498	9	DEK,H1-10,H1-4,LMNA,MECP2,S100A11,SF3B5,SSBP1,SUB1	521	GO:BP	NA	NA	3
GO:0008134	transcription factor binding	0.00931734	9	C1QBP,CBX3,FLNA,HDAC2,HDGF,HMGB2,JUP,SUB1,TRIP12	600	GO:MF	NA	NA	3
GO:0070161	anchoring junction	0.00973297	10	ARPC5L,DES,FLNA,JUP,PPIA,RPL31,RPS15,RPS19,RPS29,S100A11	905	GO:CC	1	NA	NA
