# Supplementary material for: Identification of the RSX interactome in a marsupial shows functional coherence with the Xist interactome during X inactivation
Source: Genome Biol. 2024 May 23;25:134. doi: 10.1186/s13059-024-03280-0 (PMC11112854; doi:10.1186/s13059-024-03280-0)
Supplement: Supplementary file 4 — Additional file 4: Tab 1. Numbers of proteins and edges in STRING networks and each cluster of combined interactomes. Tab 2. Proteins in each cluster of combined interactomes. Tab 3. Proteins of combined interactomes with no predicted protein-protein interactions. [file 13059_2024_3280_MOESM4_ESM.xls]

## Sheet: 1.Cluster_summary
Additional file 4
		Interactors (number of proteins)			Interactors (proportion)			Edges (all)	Edges (intracluster)	Mean node degree (all)	Mean node degree (intra-cluster)
Cluster	Number of proteins	Xist	RSX	Xist and RSX	Xist	RSX	Xist and RSX
1	151	128	18	5	0.847682	0.119205	0.0331126	2845	2395	18.8411	15.8609
2	167	107	17	43	0.640719	0.101796	0.257485	4552	3768	27.2575	22.5629
3	185	149	30	6	0.805405	0.162162	0.0324324	881	587	4.76216	3.17297
4	5	4	1	0				11	5
5	4	1	3	0				4	4
6	2	1	1	0				1	1
7	2	2	0	0				1	1
8	3	2	1	0				2	2
	519	394	71	54
STRING-db network summaries
	Interactomes	number nodes	number edges	expected edges	PP! enrichment p-value
	Xist and RSX	577	8721	3633	<1.0E-16
	Xist only	497	7046	2788	<1.0E-16
	RSX only				<1.0E-16

## Sheet: 2.Combined interactome_clusters
cluster	interactome	gene
1	XIST	ABCE1
1	XIST	ACAD9
1	XIST	ACADM
1	XIST	ACADS
1	XIST	ACADVL
1	XIST	ACAT1
1	XIST	ACLY
1	XIST	ACSF2
1	XIST	ACSF3
1	XIST	AK1
1	XIST	AKAP8
1	XIST	ALDH2
1	XIST	ALDH6A1
1	XIST	APOBEC3G
1	RSX	ATP5F1A
1	XIST	BCKDHA
1	RSX	C1QBP
1	XIST	CAD
1	XIST	CARS1
1	RSX	CNBP
1	XIST	CPT2
1	XIST	DCAF13
1	XIST	DDX21
1	XIST	DDX24
1	XIST	DKC1
1	XIST	EARS2
1	RSX	EBNA1BP2
1	XIST	EIF2A
1	XIST	EIF3A
1	XIST	EIF4G2
1	RSX	EIF4H
1	RSX	EIF5A
1	XIST	ELAC2
1	XIST	ETF1
1	XIST	FAU
1	XIST	FBL
1	XIST	GAR1
1	XIST	GART
1	XIST	GNL3
1	XIST	GSTZ1
1	RSX	H1-10
1	XIST	HADHB
1	XIST	HIBADH
1	XIST	HMGCL
1	XIST	IDH3A
1	XIST	IDH3B
1	XIST	ILK
1	XIST	IMMT
1	XIST	ISCA2
1	XIST	LARP7
1	XIST	LDHB
1	XIST	MAOA
1	XIST	MARS1
1	XIST	MCAT
1	XIST	MDN1
1	XIST	ME2
1	XIST	MIF
1	XIST	MRPL39
1	XIST	MRPL46
1	XIST	MRPS11
1	XIST	MRPS23
1	XIST	MRPS36
1	XIST	MRPS7
1	XIST	MYBBP1A
1	XIST	NAP1L1
1	XIST	NDUFAF7
1	XIST	NDUFS3
1	XIST	NDUFV1
1	XIST	NEDD4
1	XIST	NHP2
1	RSX	NIFK
1	XIST	NIP7
1	XIST	NOP56
1	XIST	NPM1
1	XIST	PABPC1
1	XIST	PC
1	XIST	PDCD11
1	XIST	PNO1
1	RSX	PRDX1
1	XIST	PRDX3
1	XIST	RAN
1	XIST	RAVER1
1	XIST	RBM28
1	XIST	RBMS2
1	XIST	RPL10
1	XIST	RPL10A
1	XIST	RPL12
1	XIST	RPL13A
1	XIST	RPL14
1	XIST	RPL15
1	XIST	RPL17
1	XIST	RPL18A
1	XIST_and_RSX	RPL19
1	XIST	RPL24
1	XIST	RPL26
1	XIST	RPL27
1	XIST	RPL3
1	RSX	RPL31
1	XIST	RPL34
1	XIST	RPL35
1	RSX	RPL36
1	XIST	RPL36A
1	XIST	RPL4
1	XIST	RPL6
1	XIST	RPL7
1	XIST	RPL7L1
1	XIST	RPL8
1	XIST	RPLP2
1	XIST	RPS10
1	RSX	RPS12
1	RSX	RPS15
1	XIST_and_RSX	RPS18
1	RSX	RPS19
1	XIST	RPS2
1	XIST	RPS20
1	RSX	RPS24
1	XIST	RPS25
1	XIST	RPS26
1	XIST	RPS27A
1	RSX	RPS29
1	XIST	RPS3
1	XIST_and_RSX	RPS3A
1	XIST	RPS6
1	XIST	RPS8
1	XIST	RPS9
1	XIST	RRP1B
1	XIST	RSL1D1
1	XIST	RUVBL1
1	XIST	SDHB
1	XIST	SEC61A1
1	XIST	SENP3
1	XIST	SND1
1	RSX	SNU13
1	XIST	SQOR
1	RSX	SSBP1
1	XIST	STAU1
1	XIST	STT3B
1	XIST	SUCLG2
1	XIST_and_RSX	SYNCRIP
1	XIST	TARS
1	XIST	TARS2
1	XIST	TST
1	XIST	UPP2
1	XIST	UTP15
1	XIST	UTP20
1	XIST	VARS
1	XIST	VARS2
1	XIST	VWA8
1	XIST	WDR3
1	XIST	XRN2
1	XIST_and_RSX	YBX3
2	XIST	AK3
2	XIST_and_RSX	ALYREF
2	XIST	API5
2	XIST	BCLAF1
2	XIST	BZW1
2	XIST	CCAR2
2	RSX	CCDC12
2	XIST	CELF1
2	XIST	CELF2
2	XIST	CHD4
2	RSX	CIRBP
2	XIST	CLK3
2	XIST	CPSF1
2	XIST	CPSF4
2	XIST	CPSF6
2	XIST	CSTF1
2	RSX	CWC15
2	XIST	DDX17
2	XIST	DDX39A
2	XIST	DDX39B
2	XIST	DDX5
2	XIST	DHX15
2	XIST	DHX9
2	XIST	DNAJC7
2	XIST	EIF4A3
2	XIST	ELAVL1
2	XIST_and_RSX	ERH
2	XIST	EWSR1
2	XIST	FASTKD2
2	RSX	FIP1L1
2	XIST_and_RSX	FUBP1
2	XIST_and_RSX	FUBP3
2	XIST_and_RSX	FUS
2	RSX	HDGF
2	XIST_and_RSX	HNRNPA0
2	XIST	HNRNPA1
2	XIST_and_RSX	HNRNPA2B1
2	XIST_and_RSX	HNRNPA3
2	XIST_and_RSX	HNRNPAB
2	XIST_and_RSX	HNRNPC
2	XIST_and_RSX	HNRNPD
2	XIST_and_RSX	HNRNPDL
2	XIST	HNRNPF
2	XIST_and_RSX	HNRNPH1
2	XIST_and_RSX	HNRNPK
2	XIST	HNRNPL
2	XIST	HNRNPLL
2	XIST_and_RSX	HNRNPM
2	XIST_and_RSX	HNRNPR
2	XIST_and_RSX	HNRNPU
2	XIST	HNRNPUL1
2	XIST	HNRNPUL2
2	XIST	ILF2
2	XIST	ILF3
2	XIST_and_RSX	KHDRBS1
2	XIST_and_RSX	KHSRP
2	XIST	LSM4
2	RSX	LSM6
2	RSX	LUC7L
2	XIST_and_RSX	LUC7L2
2	XIST_and_RSX	LUC7L3
2	XIST	MAD1L1
2	XIST	MAGOH
2	XIST	MAGOHB
2	XIST	MATR3
2	XIST	MYEF2
2	XIST	NCBP1
2	XIST_and_RSX	NONO
2	XIST	NUDCD2
2	XIST	NUDT21
2	XIST	NUP133
2	XIST	NUP43
2	XIST	NUP88
2	XIST	NXF1
2	XIST_and_RSX	PABPN1
2	XIST	PCBP1
2	XIST	PCBP2
2	XIST	PHF5A
2	XIST	PLRG1
2	XIST	PNN
2	XIST	POLDIP3
2	XIST	PPIG
2	XIST	PRPF19
2	XIST	PRPF38A
2	XIST	PRPF8
2	XIST	PSPC1
2	XIST_and_RSX	PTBP1
2	XIST	PTBP2
2	XIST	PUF60
2	XIST_and_RSX	QKI
2	XIST	RALY
2	XIST	RANBP2
2	XIST	RBBP6
2	XIST	RBFOX2
2	XIST	RBM10
2	XIST	RBM14
2	XIST	RBM27
2	XIST	RBM3
2	XIST	RBM39
2	XIST	RBM4
2	XIST_and_RSX	RBM8A
2	RSX	RBMX
2	XIST	RBMX2
2	XIST	RBMXL1
2	XIST_and_RSX	RNPS1
2	XIST	RSRC2
2	XIST_and_RSX	RTRAF
2	XIST	SAFB
2	XIST	SAFB2
2	XIST	SAP18
2	XIST	SARNP
2	RSX	SERF2
2	RSX	SET
2	XIST_and_RSX	SF1
2	XIST	SF3B1
2	XIST_and_RSX	SF3B2
2	XIST	SF3B3
2	XIST	SF3B4
2	RSX	SF3B5
2	XIST_and_RSX	SFPQ
2	XIST_and_RSX	SLTM
2	XIST	SNRNP200
2	XIST	SNRNP40
2	XIST	SNRNP70
2	XIST_and_RSX	SNRPA
2	XIST	SNRPA1
2	XIST_and_RSX	SNRPB
2	RSX	SNRPB2
2	XIST_and_RSX	SNRPC
2	XIST	SNRPD1
2	XIST_and_RSX	SNRPD2
2	XIST	SNRPD3
2	XIST	SREK1
2	XIST	SRRM1
2	XIST_and_RSX	SRRM2
2	XIST	SRRT
2	XIST	SRSF1
2	XIST_and_RSX	SRSF10
2	XIST	SRSF11
2	XIST_and_RSX	SRSF2
2	XIST_and_RSX	SRSF3
2	XIST	SRSF4
2	XIST	SRSF5
2	XIST	SRSF6
2	XIST	SRSF7
2	XIST_and_RSX	SRSF9
2	XIST_and_RSX	SSB
2	RSX	SUB1
2	XIST	TARDBP
2	XIST	THOC3
2	XIST	THRAP3
2	XIST	TIA1
2	RSX	TIAL1
2	RSX	TMEM43
2	XIST_and_RSX	TRA2A
2	XIST	TRA2B
2	RSX	U2AF1
2	RSX	U2AF1L4
2	XIST	U2AF2
2	XIST	WAC
2	XIST	WDR33
2	XIST	YTHDC1
2	XIST	ZC3H11A
2	XIST	ZC3H18
2	XIST	ZFR
2	XIST	ZNF326
2	XIST	ZNF638
3	XIST	ACTN4
3	XIST	AGO2
3	XIST	AKR7A2
3	RSX	ANP32A
3	RSX	ANP32B
3	XIST	ANXA2
3	XIST	BAG4
3	XIST	BAK1
3	XIST	BAZ1B
3	XIST	BGN
3	RSX	CALM3
3	RSX	CAPRIN1
3	XIST	CAPZA2
3	XIST	CBX1
3	RSX	CBX3
3	XIST	CCNK
3	XIST	CDK12
3	XIST	CDK4
3	XIST	CDK9
3	XIST	CDKN2A
3	XIST	CNOT1
3	XIST	CNOT9
3	XIST	COL12A1
3	XIST	COL1A1
3	XIST	COL1A2
3	RSX	COL5A1
3	RSX	COL5A2
3	XIST	COL6A2
3	XIST	COL6A3
3	XIST	COL7A1
3	RSX	CRIP1
3	XIST	CSDE1
3	XIST	CSRP1
3	XIST_and_RSX	DAZAP1
3	XIST	DCLK1
3	XIST	DDX3X
3	XIST	DDX6
3	RSX	DEK
3	XIST	DHFR
3	XIST	DNAJA3
3	XIST	DNAJC10
3	XIST	DNMT1
3	XIST	DYNLL1
3	XIST	EDC4
3	XIST	EFEMP2
3	XIST	ERBIN
3	XIST	ERCC1
3	XIST	ESRP1
3	XIST_and_RSX	EZH2
3	XIST	FBLN1
3	XIST	FGB
3	RSX	FLNA
3	XIST	FN1
3	XIST	FPGS
3	XIST	FXR2
3	XIST_and_RSX	G3BP1
3	RSX	GPC1
3	XIST	GPI
3	XIST	GRPEL2
3	XIST	GSN
3	RSX	H1-4
3	RSX	H2BC4
3	RSX	H4C9
3	RSX	HDAC2
3	XIST	HDLBP
3	XIST	HELLS
3	XIST_and_RSX	HMGB1
3	RSX	HMGB2
3	RSX	HMGN1
3	XIST	HSPH1
3	XIST	IGF2BP1
3	XIST	IGF2BP3
3	XIST	ITPR3
3	XIST	KDM2A
3	XIST	KIF15
3	XIST	KIF23
3	XIST	KIF4A
3	XIST	KPNA2
3	XIST	L1TD1
3	XIST	LBR
3	RSX	LGALS1
3	XIST	LIN28A
3	RSX	LMNA
3	XIST	LMNB1
3	XIST	LOX
3	XIST	LRP1
3	XIST	LRWD1
3	XIST	LSM14A
3	RSX	LUZP1
3	XIST	MAPK1
3	XIST	MCM3
3	XIST	MCM6
3	XIST	MCM7
3	RSX	MECP2
3	XIST	METTL3
3	XIST	MSH2
3	XIST	MSH6
3	XIST	MSI2
3	XIST	MYOF
3	XIST	NCOA5
3	XIST	NID2
3	XIST	NMT1
3	XIST	PAFAH1B1
3	XIST	PARP1
3	XIST	PCGF3
3	XIST	PCGF5
3	XIST	PCOLCE
3	XIST	PDE12
3	XIST	PDK1
3	XIST	PDK3
3	XIST	PDLIM1
3	XIST	PFKP
3	XIST	PHIP
3	XIST	PITRM1
3	XIST	PLAA
3	RSX	PPIA
3	XIST	PPP1CA
3	XIST	PPP2CA
3	XIST	PRMT1
3	RSX	PRRC2A
3	RSX	PRRC2C
3	XIST	PTBP3
3	XIST	PUM1
3	XIST	RAB10
3	XIST	RACGAP1
3	RSX	RAMAC
3	XIST	RBBP7
3	XIST	RBM15
3	XIST	RBM15B
3	XIST_and_RSX	RBMS1
3	XIST	RBPMS2
3	XIST	RCC1
3	XIST	RCC2
3	XIST	RFC1
3	XIST	RFC2
3	XIST	RING1
3	XIST	RNF2
3	XIST	RNF20
3	XIST	RNF40
3	XIST	RNMT
3	RSX	RPA3
3	XIST	RTCB
3	XIST	RYBP
3	RSX	S100A11
3	RSX	SCAF11
3	XIST	SHMT2
3	RSX	SKP1
3	XIST	SLC2A3
3	XIST	SMC3
3	XIST	SMCHD1
3	XIST	SPEN
3	XIST	SPR
3	XIST	STAT5A
3	XIST	SUGT1
3	XIST	SUMO2
3	XIST	SUN2
3	XIST	SUPT5H
3	XIST	SUZ12
3	XIST	TAGLN2
3	XIST	TCEA1
3	XIST	THBS1
3	XIST	TMPO
3	XIST	TNC
3	XIST	TNRC6A
3	XIST	TOP2A
3	XIST	TP53
3	XIST	TRIM28
3	XIST	TRIM71
3	XIST	TRIP11
3	RSX	TRIP12
3	XIST	TRMT10C
3	XIST	UHRF1
3	XIST	UPF1
3	XIST	VCP
3	XIST	VIRMA
3	XIST	WAPL
3	XIST	WDHD1
3	XIST	WTAP
3	XIST	XPO1
3	XIST	XPO5
3	XIST_and_RSX	YBX1
3	XIST	YTHDF2
3	XIST	YWHAQ
3	XIST	ZC3H13
3	XIST	ZC3HC1
4	XIST	2002-09-01
4	XIST	ARF1
4	RSX	COPB2
4	XIST	COPE
4	XIST	VAMP8
5	RSX	DES
5	RSX	PPP1R18
5	RSX	TNNC1
5	XIST	TNNT1
6	XIST	DSC1
6	RSX	JUP
7	XIST	GPX1
7	XIST	GPX4
8	RSX	LAD1
8	XIST	S100A14
8	XIST	S100A16

## Sheet: 3.No_STRING_interactions
RSX_interactome	Xist_interactome
ARPC5L	ACOT7
CKAP4	BPHL
HMGN4	CIZ1
HNRNPA1L3	CLIC1
MAP7D1	CPNE5
MAP7D3	CYB5R3
MBD4	DNMT3L
MELTF	EPB41L2
MOCS1	ESD
NES	FARP1
	FDXR
	GLIPR2
	GULP1
	HOXA5
	HSD17B12
	IKBIP
	KANK2
	L2HGDH
	LETM1
	LGALS8
	LXN
	LYPLAL1
	MCU
	MEN1
	MME
	MTAP
	MTO1
	MYH1
	MYO1D
	NFIC
	NUDT16L1
	POR
	PTPRS
	PYCR2
	RAB9A
	RBM26
	RNH1
	SLC12A2
	SNTB2
	STARD9
	SUPV3L1
	TARS1
	TEFM
	TGM3
	TNS2
	TRIM6
	TRNT1
	UGGT1
	VARS1
	WARS2
	ZNF106
